# Supplementary material for: N′-[(E)-2-Hy­droxy-3,5-diiodo­benzyl­idene]pyridine-3-carbohydrazide
Source: Acta Crystallogr Sect E Struct Rep Online. 2011 Aug 11;67(Pt 9):o2303. doi: 10.1107/S160053681103176X (PMC3200631; doi:10.1107/S160053681103176X)
Supplement: Supplementary file 2 [file e-67-o2303-Isup2.hkl]

#
# h,k,l, Fc-squared, Fo-squared, sigma(Fo-squared) and status flag
#
data_I
_shelx_title ' THIRUGNANAL2 in P2(1)/c'
_shelx_refln_list_code          4
_shelx_F_calc_maximum      338.40
_exptl_crystal_F_000       920.00
_reflns_d_resolution_high  0.6785
 
loop_
 _symmetry_equiv_pos_as_xyz
 'x, y, z'
 '-x, y+1/2, -z+1/2'
 '-x, -y, -z'
 'x, -y-1/2, z-1/2'
 
_cell_length_a    17.4800
_cell_length_b     8.5710
_cell_length_c     9.8650
_cell_angle_alpha  90.000
_cell_angle_beta   90.451
_cell_angle_gamma  90.000
 
_shelx_F_squared_multiplier     1.000
 
loop_
 _refln_index_h
 _refln_index_k
 _refln_index_l
 _refln_F_squared_calc
 _refln_F_squared_meas
 _refln_F_squared_sigma
 _refln_observed_status
   2   0   0     9752.01    10095.67    130.89 o
   3   0   0     2340.11     2736.27     44.52 o
   4   0   0    32335.30    33208.13    584.19 o
   5   0   0    76451.30    74049.42    830.97 o
   6   0   0    33118.38    33084.42    535.31 o
   7   0   0     7543.63     7169.04     86.46 o
   8   0   0      684.42      923.26     29.28 o
   9   0   0       28.91       46.92      5.29 o
  10   0   0       35.30       53.29      4.63 o
  11   0   0      585.82      646.20     30.56 o
  12   0   0     3238.15     3166.01     38.39 o
  13   0   0     2020.35     1897.19     40.96 o
  14   0   0      501.18      555.50     17.61 o
  15   0   0     2225.73     2228.22     37.22 o
  16   0   0     5043.35     5058.12     67.18 o
  17   0   0     7865.80     7654.94    105.19 o
  18   0   0     4507.03     4520.68     72.37 o
  19   0   0      515.60      618.67     35.59 o
  20   0   0      307.67      339.50     23.44 o
  21   0   0     1579.04     1566.09     47.80 o
  22   0   0     2493.90     2500.18     62.90 o
  23   0   0     1479.27     1648.13     51.82 o
  24   0   0       89.07       89.99     19.34 o
  25   0   0       85.52      106.04     23.41 o
   1   1   0      325.85      332.76      6.96 o
   2   1   0      614.65      626.21      7.22 o
   3   1   0      131.47      156.13      5.66 o
   4   1   0     5369.03     5588.12     41.32 o
   5   1   0    41683.41    40769.95    305.12 o
   6   1   0    38150.44    37782.41    265.04 o
   7   1   0    28042.27    27203.07    212.50 o
   8   1   0      233.15      476.69     15.69 o
   9   1   0      702.24      699.24     11.91 o
  10   1   0    24805.47    24827.42    186.91 o
  11   1   0    22421.16    21799.70    157.74 o
  12   1   0    19422.49    18647.06    137.05 o
  13   1   0     2022.52     1987.58     22.51 o
  14   1   0       19.49       18.92      4.28 o
  15   1   0     1265.23     1324.41     17.67 o
  16   1   0     5486.64     5334.94     48.56 o
  17   1   0      664.17      736.56     18.87 o
  18   1   0      152.84      166.50     11.08 o
  19   1   0       28.49       30.87      8.32 o
  20   1   0       25.03       22.40      8.91 o
  21   1   0       74.72       63.16     11.50 o
  22   1   0       67.58       66.22     11.55 o
  23   1   0      229.75      247.55     16.82 o
  24   1   0      164.32      166.34     17.41 o
  25   1   0        4.21       21.43     12.36 o
   0   2   0    17525.40    17252.75    204.84 o
   1   2   0      585.75      464.30      5.90 o
   2   2   0    21042.28    21453.31    175.85 o
   3   2   0     1832.08     1823.74     20.28 o
   4   2   0     3284.07     3336.91     41.37 o
   5   2   0     3285.69     3019.58     31.58 o
   6   2   0      808.47      789.20     12.50 o
   7   2   0     3532.92     3631.14     33.84 o
   8   2   0        2.11        9.01      3.06 o
   9   2   0      201.78      178.42      6.45 o
  10   2   0        0.95        6.40      3.51 o
  11   2   0      483.96      424.89     10.38 o
  12   2   0     1383.14     1225.26     18.73 o
  13   2   0      181.90      126.24      8.10 o
  14   2   0        0.71        6.04      4.83 o
  15   2   0      443.83      440.88     12.73 o
  16   2   0     3183.79     2921.22     37.77 o
  17   2   0      618.01      576.07     22.04 o
  18   2   0      238.27      228.98     12.21 o
  19   2   0       33.56       22.49      7.74 o
  20   2   0      129.46      134.17     13.81 o
  21   2   0      366.38      338.49     17.33 o
  22   2   0      198.81      193.51     16.27 o
  23   2   0       68.39       61.98     13.29 o
  24   2   0       42.72       31.07     13.36 o
  25   2   0       10.75        9.37     15.43 o
   1   3   0      199.50      228.41      4.50 o
   2   3   0     1113.54     1157.32     13.21 o
   3   3   0       63.57       72.38      3.67 o
   4   3   0      381.48      435.56     15.51 o
   5   3   0       18.90       55.71      3.80 o
   6   3   0     1699.24     1926.02     32.66 o
   7   3   0      356.75      376.21     10.49 o
   8   3   0       30.37       39.97      4.97 o
   9   3   0      239.64      247.93      8.40 o
  10   3   0       94.07      151.70      6.94 o
  11   3   0      700.69      808.22     14.96 o
  12   3   0      746.06      883.67     17.22 o
  13   3   0      792.24      734.13     17.65 o
  14   3   0       98.78       66.32      6.62 o
  15   3   0        5.67        4.51      6.10 o
  16   3   0      247.30      295.97     12.05 o
  17   3   0     1172.53     1159.67     25.53 o
  18   3   0       35.67       26.34      8.99 o
  19   3   0      142.09       96.35     11.41 o
  20   3   0        0.08       -5.47      9.67 o
  21   3   0       78.98       99.32     13.97 o
  22   3   0       73.42       64.46     12.81 o
  23   3   0        6.38       -9.71     10.58 o
  24   3   0       19.06       33.84     12.61 o
  25   3   0        7.60       -6.79     11.37 o
   0   4   0    13298.58    13772.32    141.61 o
   1   4   0    17948.12    18151.70    130.02 o
   2   4   0     5073.36     5111.52     49.75 o
   3   4   0       29.86       27.43      3.58 o
   4   4   0     3675.07     3739.29     35.46 o
   5   4   0     5077.23     5298.37     78.45 o
   6   4   0     8859.07     9033.19     76.68 o
   7   4   0     2993.38     2938.85     30.39 o
   8   4   0      895.43      845.15     15.20 o
   9   4   0      170.15      152.64      6.94 o
  10   4   0      299.36      341.68     10.85 o
  11   4   0      153.10      130.12      7.27 o
  12   4   0       41.77       53.18      6.34 o
  13   4   0       17.04       -3.99      6.40 o
  14   4   0        5.65       -1.56      6.95 o
  15   4   0     1101.96      993.40     22.99 o
  16   4   0     1143.84     1140.98     25.10 o
  17   4   0      760.54      836.32     22.10 o
  18   4   0      253.74      294.21     16.07 o
  19   4   0      240.42      273.65     16.65 o
  20   4   0       23.86       19.92     10.26 o
  21   4   0      207.37      229.60     19.02 o
  22   4   0      735.09      796.49     27.92 o
  23   4   0       96.42      105.97     14.75 o
  24   4   0      109.18      111.78     54.12 o
   1   5   0      386.47      488.56      9.30 o
   2   5   0      428.81      468.11      8.59 o
   3   5   0     1036.97     1030.97     14.19 o
   4   5   0     3881.04     3785.19     37.21 o
   5   5   0     7344.08     7021.62     62.54 o
   6   5   0    13194.93    12845.84    107.35 o
   7   5   0     5996.52     5880.71     54.39 o
   8   5   0      661.81      685.61     15.26 o
   9   5   0      891.49      836.52     16.65 o
  10   5   0     9590.14     9535.44     90.50 o
  11   5   0     8902.08     8596.88     83.71 o
  12   5   0     6709.80     6717.09     87.03 o
  13   5   0     2004.59     2061.00     38.95 o
  14   5   0      155.96      170.84     10.48 o
  15   5   0     1064.59     1039.44     22.71 o
  16   5   0     1493.24     1503.95     27.91 o
  17   5   0      870.60      919.43     26.70 o
  18   5   0       94.97      111.26     11.85 o
  19   5   0       95.64       91.30     12.81 o
  20   5   0        2.07        9.00     11.29 o
  21   5   0       10.47       -9.84     28.39 o
  22   5   0       28.78       28.90     15.48 o
  23   5   0        0.39      -13.61     13.61 o
   0   6   0    22306.42    21570.54    325.61 o
   1   6   0     9236.17     9042.00     85.38 o
   2   6   0     1129.89     1078.89     39.10 o
   3   6   0        2.25        3.12      5.83 o
   4   6   0     2349.18     2268.38     29.30 o
   5   6   0     5835.28     5677.95     69.17 o
   6   6   0     2889.36     2845.09     33.98 o
   7   6   0     2028.76     2077.30     27.73 o
   8   6   0       83.82       88.50      7.08 o
   9   6   0       22.01       12.08      6.02 o
  10   6   0        9.11        4.31      5.93 o
  11   6   0       91.55       92.52      8.68 o
  12   6   0      510.46      465.72     15.93 o
  13   6   0      179.56      167.85     10.26 o
  14   6   0        0.05       -5.16      6.70 o
  15   6   0      501.43      469.46     16.36 o
  16   6   0      804.11      764.46     24.76 o
  17   6   0     1482.55     1479.71     35.28 o
  18   6   0     1123.02     1140.35     34.57 o
  19   6   0      138.36      195.81     20.68 o
  20   6   0       88.13       53.51     17.26 o
  21   6   0      206.02      182.43     21.60 o
  22   6   0      914.96      901.69     40.21 o
   1   7   0      162.61      159.28      8.00 o
   2   7   0      276.26      318.40     11.85 o
   3   7   0       50.03       50.01      7.25 o
   4   7   0      316.35      308.97     12.21 o
   5   7   0     1585.12     1575.28     23.72 o
   6   7   0     3325.68     3434.80     40.28 o
   7   7   0      746.87      787.87     17.08 o
   8   7   0      144.49      136.98     11.62 o
   9   7   0      277.87      225.46     15.32 o
  10   7   0      897.94      917.52     30.07 o
  11   7   0      699.07      756.32     25.42 o
  12   7   0      691.92      798.58     26.81 o
  13   7   0       10.65       23.30      9.29 o
  14   7   0       13.80       12.52      9.09 o
  15   7   0       65.86       47.09     10.66 o
  16   7   0       18.48       41.83     11.80 o
  17   7   0        0.02        3.47     10.91 o
  18   7   0        4.90       -6.37     10.52 o
  19   7   0        0.98       10.08     13.48 o
  20   7   0        0.46        5.21     13.55 o
  21   7   0        2.47       -6.42     13.59 o
   0   8   0        1.14       10.96     12.91 o
   1   8   0       13.27        1.53      7.48 o
   2   8   0       31.50       30.75     10.43 o
   3   8   0       28.38       52.59     13.33 o
   4   8   0       11.65       35.61     10.46 o
   5   8   0        3.70        6.85      9.36 o
   6   8   0       80.07       56.63      9.20 o
   7   8   0      127.37      114.90     10.64 o
   8   8   0       12.23       17.26      9.69 o
   9   8   0       30.63       33.82      9.62 o
  10   8   0        1.15       -5.10      8.28 o
  11   8   0      205.25      205.37     15.64 o
  12   8   0      108.95       97.09     13.37 o
  13   8   0       29.32       41.51     11.38 o
  14   8   0        0.28       -7.95      9.32 o
  15   8   0       18.91       41.47     12.06 o
  16   8   0       25.64       18.89     12.95 o
  17   8   0       66.85       63.58     13.77 o
  18   8   0        0.87        3.89     11.57 o
  19   8   0        8.23       20.49     13.87 o
   1   9   0       32.43       42.29     13.47 o
   2   9   0       30.91       39.54     10.81 o
   3   9   0      111.06      117.91     13.76 o
   4   9   0       23.64       21.89     10.22 o
   5   9   0      438.11      357.11     20.17 o
   6   9   0      195.80      132.74     14.85 o
   7   9   0       18.29       36.27     11.60 o
   8   9   0        1.06        6.12      8.21 o
   9   9   0       67.83       44.43     11.49 o
  10   9   0       18.59        8.69     10.55 o
  11   9   0      112.05       82.87     14.31 o
  12   9   0      184.87      161.34     24.76 o
  13   9   0       78.64       82.37     27.28 o
  14   9   0       26.79       37.42     12.22 o
  15   9   0        0.70       -0.83     10.59 o
  16   9   0       14.86       -4.17     11.09 o
  17   9   0      139.74      164.81     17.63 o
  18   9   0       51.19       71.37     16.79 o
   0  10   0      286.28      244.38     24.54 o
   1  10   0      356.18      288.82     22.66 o
   2  10   0       75.85       90.72     16.74 o
   3  10   0       23.00       34.73     14.20 o
   4  10   0        9.34       -8.61      9.19 o
   5  10   0       72.12       64.80     15.39 o
   6  10   0      142.82      140.27     18.96 o
   7  10   0      358.02      394.18     29.29 o
   8  10   0      109.18      107.59     35.45 o
   9  10   0       62.95       51.72     19.79 o
  10  10   0        2.29       -8.24     15.31 o
  11  10   0        1.25       13.49     11.85 o
  12  10   0        5.38        1.48     11.46 o
  13  10   0       63.07       90.26     16.08 o
  14  10   0        8.44        2.93     10.57 o
  15  10   0        3.88       -9.02     11.45 o
   1  11   0        1.28       11.23     20.96 o
   2  11   0        1.89        4.57     13.10 o
   3  11   0       66.91      101.78     18.25 o
   4  11   0       36.61       34.72     15.57 o
   5  11   0       48.12       71.69     16.52 o
   6  11   0      158.26      148.59     20.06 o
   7  11   0       93.20      110.60     22.35 o
   8  11   0        4.06        5.28     15.29 o
   9  11   0       35.26       14.68     21.73 o
  10  11   0       77.04       87.03     26.95 o
  11  11   0      111.75      106.92     28.49 o
  12  11   0       83.81       87.12     28.30 o
   3  12   0        3.75        1.99     16.92 o
   4  12   0       29.05       63.02     29.65 o
   5  12   0       10.42       33.20     17.78 o
   6  12   0        6.44       34.77     22.12 o
   7  12   0       15.18       35.74     23.18 o
   8  12   0        0.77       -1.26     20.77 o
 -25   1   1      130.63      154.75     17.58 o
 -24   1   1       58.70       51.55     15.53 o
 -23   1   1       17.24        3.79     10.90 o
 -22   1   1       25.48        1.85      9.57 o
 -21   1   1       15.73       -2.98      8.36 o
 -20   1   1        0.02       12.21      8.63 o
 -19   1   1      130.17      131.96      9.95 o
 -18   1   1      861.67      846.31     19.19 o
 -17   1   1        1.89       12.57      6.47 o
 -16   1   1      197.20      235.70      9.75 o
 -15   1   1      369.82      349.80     10.44 o
 -14   1   1     4348.91     4096.95     39.08 o
 -13   1   1     4683.06     4771.57     42.95 o
 -12   1   1     6934.65     7364.66     63.07 o
 -11   1   1     3873.02     4182.46     36.75 o
 -10   1   1       43.55       36.39      6.44 o
  -9   1   1     3426.75     3281.00     29.05 o
  -8   1   1    20074.54    20610.06    147.03 o
  -7   1   1    13989.38    14204.63    102.56 o
  -6   1   1    14634.61    15302.61    109.35 o
  -5   1   1      268.84      322.22      5.45 o
  -4   1   1       16.47       11.59      1.65 o
  -3   1   1     7884.60     8559.27     61.06 o
  -2   1   1     5025.45     5401.54     40.84 o
  -1   1   1      695.96      700.28      8.57 o
   0   1   1      896.38      924.23     10.50 o
   1   1   1      361.10      366.44      4.46 o
   2   1   1     5581.36     5897.78     47.32 o
   3   1   1    18122.37    19155.20    186.10 o
   4   1   1     2487.31     2464.65     25.89 o
   5   1   1     4560.11     4478.67     41.45 o
   6   1   1     5449.05     5554.11     45.11 o
   7   1   1      502.30      578.24      9.82 o
   8   1   1    14774.56    15720.01    119.87 o
   9   1   1     7183.35     6913.81     57.49 o
  10   1   1     5361.14     5229.47     46.17 o
  11   1   1     8349.79     8248.49     68.90 o
  12   1   1      432.49      418.47     13.97 o
  13   1   1      116.77      161.18     10.05 o
  14   1   1     3394.21     3502.59     36.78 o
  15   1   1     2383.30     2397.34     31.04 o
  16   1   1     1901.05     1859.85     24.86 o
  17   1   1      757.01      725.06     17.40 o
  18   1   1      139.79      142.06     10.40 o
  19   1   1      265.49      290.37     15.34 o
  20   1   1        1.59        4.44      8.37 o
  21   1   1        0.20       -2.60      8.66 o
  22   1   1        0.65       -8.05      8.68 o
  23   1   1       11.41       15.64     10.63 o
  24   1   1       33.07       45.02     12.04 o
  25   1   1       42.44       56.62     12.73 o
 -25   2   1      541.52      546.51     26.59 o
 -24   2   1      698.58      738.37     25.54 o
 -23   2   1      389.28      412.62     21.82 o
 -22   2   1      542.12      595.44     21.37 o
 -21   2   1        0.59       -7.88      8.08 o
 -20   2   1     1498.20     1498.27     28.98 o
 -19   2   1     3346.34     3353.41     49.67 o
 -18   2   1     4848.10     4901.57     57.63 o
 -17   2   1     2411.71     2467.33     35.60 o
 -16   2   1      924.26     1013.31     21.11 o
 -15   2   1      211.78      213.88      9.33 o
 -14   2   1     1936.67     1920.26     25.51 o
 -13   2   1     4691.71     4651.59     44.07 o
 -12   2   1     3431.48     3320.89     33.44 o
 -11   2   1     1382.02     1408.66     18.14 o
 -10   2   1      146.03      141.98      5.80 o
  -9   2   1       33.67       24.04      3.76 o
  -8   2   1     2592.78     2519.33     24.55 o
  -7   2   1     4747.10     4659.74     39.30 o
  -6   2   1    10022.43    10395.79     79.95 o
  -5   2   1     5509.54     5930.21     58.90 o
  -4   2   1     1638.63     1595.66     20.84 o
  -3   2   1    27842.57    28036.45    249.28 o
  -2   2   1    76309.67    74249.65    644.81 o
  -1   2   1    54035.40    53412.86    526.70 o
   0   2   1    64605.01    64612.93    587.20 o
   1   2   1    21450.22    22545.14    144.53 o
   2   2   1    63014.81    65304.88    769.97 o
   3   2   1    34810.15    35444.27    295.85 o
   4   2   1    65958.53    67029.85    664.61 o
   5   2   1    22603.51    22922.82    205.46 o
   6   2   1    10794.70    10766.44     90.34 o
   7   2   1       78.23      131.68      8.54 o
   8   2   1     3140.02     3440.51     33.06 o
   9   2   1     4199.94     4438.31     41.55 o
  10   2   1      304.68      348.06      8.37 o
  11   2   1       89.44      106.96      5.68 o
  12   2   1      283.55      330.97      8.84 o
  13   2   1      207.61      203.93     14.29 o
  14   2   1     1691.56     1604.96     25.42 o
  15   2   1     3858.19     3733.43     44.98 o
  16   2   1     3011.59     2908.74     35.77 o
  17   2   1      796.68      901.48     19.99 o
  18   2   1        8.08        5.09      8.86 o
  19   2   1      864.67      844.58     27.68 o
  20   2   1     1915.57     1923.49     38.45 o
  21   2   1     1913.86     2021.37     53.63 o
  22   2   1      770.58      806.01     29.21 o
  23   2   1      157.23      194.05     15.81 o
  24   2   1      177.78      187.15     17.55 o
  25   2   1       92.26       89.64     22.17 o
 -24   3   1      757.03      786.11     29.08 o
 -23   3   1      429.75      442.79     22.80 o
 -22   3   1       35.91       36.54     12.07 o
 -21   3   1       12.76       14.38     10.45 o
 -20   3   1       14.51       20.33     11.01 o
 -19   3   1       11.48       11.73      9.63 o
 -18   3   1      178.15      192.30     12.85 o
 -17   3   1      114.59      142.62     10.06 o
 -16   3   1     1277.96     1221.17     24.96 o
 -15   3   1       53.12       47.77      8.59 o
 -14   3   1     6031.89     5719.85     65.24 o
 -13   3   1    13573.44    13126.59    112.42 o
 -12   3   1    14247.00    14090.50    118.73 o
 -11   3   1     8518.10     8444.48     74.82 o
 -10   3   1      157.55      215.97      8.36 o
  -9   3   1     7814.64     7416.31     65.26 o
  -8   3   1    36315.02    35972.13    265.05 o
  -7   3   1    22804.29    21573.80    171.59 o
  -6   3   1    46816.20    46869.16    388.69 o
  -5   3   1     5592.97     5593.22     61.06 o
  -4   3   1     1193.80     1129.81     16.00 o
  -3   3   1    10703.90    10654.71     98.94 o
  -2   3   1     5078.41     4982.85     52.93 o
  -1   3   1    10121.99    10377.75     75.02 o
   0   3   1      248.91      243.12      5.14 o
   1   3   1     5033.50     5144.17     44.00 o
   2   3   1       80.56       87.04      6.38 o
   3   3   1     1334.12     1197.32     12.95 o
   4   3   1    17425.59    17015.42    143.06 o
   5   3   1    16338.19    16645.84    141.02 o
   6   3   1     3691.39     3447.58     34.76 o
   7   3   1      163.91      198.56      8.20 o
   8   3   1    12623.98    12849.49    112.46 o
   9   3   1    27949.61    27609.36    233.02 o
  10   3   1    21573.21    21292.89    177.41 o
  11   3   1    14300.41    14034.93    124.74 o
  12   3   1      410.57      382.02     11.85 o
  13   3   1      820.24      787.19     19.44 o
  14   3   1     6075.49     5946.62     62.56 o
  15   3   1     3643.79     3625.75     44.15 o
  16   3   1     4278.88     4087.02     48.85 o
  17   3   1      387.81      414.40     14.67 o
  18   3   1       16.34       21.83      8.21 o
  19   3   1        1.01       -6.40      7.44 o
  20   3   1      108.40       85.21     13.81 o
  21   3   1        0.40       15.04     10.21 o
  22   3   1       53.81       29.27     12.05 o
  23   3   1        0.18       -3.03     10.59 o
  24   3   1       32.27       36.72     14.41 o
 -24   4   1       92.65       67.16     28.51 o
 -23   4   1      163.70      113.16     17.40 o
 -22   4   1      327.83      297.10     22.11 o
 -21   4   1       30.85       23.96     11.12 o
 -20   4   1      328.57      348.30     25.14 o
 -19   4   1     1140.53     1117.67     34.14 o
 -18   4   1     3256.19     3083.78     51.02 o
 -17   4   1     1473.03     1389.75     28.44 o
 -16   4   1      150.84      118.70     10.43 o
 -15   4   1       89.73       95.84      9.45 o
 -14   4   1     1742.02     1541.69     27.54 o
 -13   4   1     2360.19     2164.88     32.89 o
 -12   4   1     1615.97     1520.83     22.42 o
 -11   4   1      251.73      230.03     11.39 o
 -10   4   1       87.63       92.74      7.54 o
  -9   4   1       10.33       16.81      5.27 o
  -8   4   1      935.44      981.28     15.82 o
  -7   4   1     3990.41     4096.79     41.71 o
  -6   4   1     2899.94     2824.73     31.34 o
  -5   4   1      257.50      231.97      7.89 o
  -4   4   1      506.68      501.88     11.53 o
  -3   4   1     7723.86     7461.58     72.20 o
  -2   4   1    19316.31    19001.46    160.62 o
  -1   4   1    20090.47    18882.01    149.83 o
   0   4   1    14006.87    13810.66    112.36 o
   1   4   1      547.04      472.12     15.34 o
   2   4   1     9910.29    10147.86     78.07 o
   3   4   1     5806.31     5335.33     46.69 o
   4   4   1    21957.82    21807.72    182.94 o
   5   4   1     5129.59     4846.10     46.47 o
   6   4   1     1655.43     1616.18     20.32 o
   7   4   1      701.59      677.78     13.52 o
   8   4   1       63.30       46.45      5.33 o
   9   4   1     1283.99     1199.96     20.55 o
  10   4   1      272.57      282.03     10.72 o
  11   4   1      287.90      225.58     13.19 o
  12   4   1       95.65       63.85      6.99 o
  13   4   1       72.11      104.23      9.83 o
  14   4   1     1657.45     1641.50     28.97 o
  15   4   1     1978.48     2003.03     33.44 o
  16   4   1     1937.16     1782.28     32.13 o
  17   4   1      525.50      470.20     17.54 o
  18   4   1       65.05       62.14     11.21 o
  19   4   1      416.04      400.70     19.17 o
  20   4   1      841.17      835.98     27.44 o
  21   4   1      720.12      620.57     24.83 o
  22   4   1      275.60      289.08     21.39 o
  23   4   1       55.20      109.34     16.49 o
  24   4   1      173.87      163.81     19.59 o
 -23   5   1        9.58      -20.63     23.34 o
 -22   5   1      133.50      182.77     22.10 o
 -21   5   1        0.26        3.41     12.08 o
 -20   5   1       49.00       35.34     12.44 o
 -19   5   1      123.06      122.31     15.16 o
 -18   5   1       29.92       24.32     11.27 o
 -17   5   1       78.15      111.33     11.06 o
 -16   5   1        8.05       10.01      8.56 o
 -15   5   1       16.56       11.67      7.72 o
 -14   5   1        1.09        7.16      6.95 o
 -13   5   1       14.93       22.41      7.30 o
 -12   5   1      286.46      246.14     11.60 o
 -11   5   1      449.98      407.06     13.36 o
 -10   5   1       21.38       34.92      5.72 o
  -9   5   1        1.91       15.84     10.40 o
  -8   5   1      341.35      345.59     12.01 o
  -7   5   1     2076.67     1951.20     25.75 o
  -6   5   1     1606.77     1549.66     21.82 o
  -5   5   1      299.70      339.63      9.45 o
  -4   5   1        4.43        9.68      3.89 o
  -3   5   1     1340.86     1445.91     18.58 o
  -2   5   1      138.95      136.11      5.45 o
  -1   5   1      151.77      125.10      5.33 o
   0   5   1     1749.27     1823.00     20.06 o
   1   5   1      253.04      333.34      7.61 o
   2   5   1       46.30       61.21      4.34 o
   3   5   1     1884.61     1900.60     21.68 o
   4   5   1      977.02      958.55     14.66 o
   5   5   1     1456.20     1439.32     19.34 o
   6   5   1      944.84      903.40     14.90 o
   7   5   1       11.17       18.24      4.51 o
   8   5   1     2644.88     2681.88     31.60 o
   9   5   1     1395.78     1334.29     22.17 o
  10   5   1      712.62      700.53     17.93 o
  11   5   1       88.78       87.86      8.82 o
  12   5   1      203.13      201.50     11.47 o
  13   5   1      222.80      201.84     10.57 o
  14   5   1      460.55      390.76     15.01 o
  15   5   1        2.27        8.09      7.10 o
  16   5   1        7.13        7.34      7.52 o
  17   5   1      379.29      312.05     14.23 o
  18   5   1      186.91      140.86     12.40 o
  19   5   1       18.43       32.76     11.14 o
  20   5   1       72.26       92.45     14.73 o
  21   5   1      360.06      376.40     36.67 o
  22   5   1       40.40       -4.63     13.69 o
  23   5   1      126.67       95.80     36.34 o
 -22   6   1        7.11       11.19     15.03 o
 -21   6   1        0.25       14.39     14.26 o
 -20   6   1       53.87       54.43     16.41 o
 -19   6   1      122.41      140.54     25.50 o
 -18   6   1      164.03      168.73     16.24 o
 -17   6   1        0.40        5.46      8.46 o
 -16   6   1        4.49       -3.92      7.60 o
 -15   6   1       33.04        5.26     11.69 o
 -14   6   1       20.37       11.77      7.67 o
 -13   6   1       14.22        6.31      7.09 o
 -12   6   1        9.64        6.04      6.36 o
 -11   6   1      104.84       83.13      8.58 o
 -10   6   1       20.76       15.58      5.82 o
  -9   6   1      735.87      764.45     16.48 o
  -8   6   1      883.23      905.16     17.47 o
  -7   6   1      107.02      100.02      7.29 o
  -6   6   1      139.64      121.83      7.45 o
  -5   6   1      170.42      204.73      9.42 o
  -4   6   1      336.87      388.04     12.62 o
  -3   6   1      758.49      810.77     19.57 o
  -2   6   1      298.78      229.25     13.21 o
  -1   6   1     1778.08     1727.89     23.08 o
   0   6   1      976.07      881.69     24.25 o
   1   6   1      113.50      128.80      7.39 o
   2   6   1        2.43        2.56      6.35 o
   3   6   1     1198.16     1171.57     26.40 o
   4   6   1     1083.53     1034.82     17.57 o
   5   6   1     2782.32     2698.17     50.26 o
   6   6   1      648.11      642.34     14.37 o
   7   6   1      463.26      466.74     17.01 o
   8   6   1      592.19      611.80     14.29 o
   9   6   1      347.83      355.96     12.60 o
  10   6   1      190.73      199.57     12.35 o
  11   6   1      352.77      318.13     12.95 o
  12   6   1       83.54       38.77      8.08 o
  13   6   1       26.00        1.31      7.88 o
  14   6   1       25.01       31.79      8.68 o
  15   6   1        6.55       19.62      8.72 o
  16   6   1       40.41       53.19      9.94 o
  17   6   1        0.72       -5.18      8.18 o
  18   6   1        7.19        3.32      9.61 o
  19   6   1        1.47       15.66     13.89 o
  20   6   1        2.73      -12.95     19.94 o
  21   6   1       61.06       51.93     15.99 o
  22   6   1      186.38      155.73     21.97 o
 -21   7   1      109.68       63.87     18.02 o
 -20   7   1        5.54        1.71     13.88 o
 -19   7   1      266.21      270.82     23.75 o
 -18   7   1       72.73       75.37     16.32 o
 -17   7   1       55.44       58.70     16.09 o
 -16   7   1       25.07       35.81     13.93 o
 -15   7   1      283.94      368.55     18.63 o
 -14   7   1      824.93      903.20     26.46 o
 -13   7   1     1540.04     1518.49     33.53 o
 -12   7   1      959.37      855.76     22.17 o
 -11   7   1      373.38      318.54     15.39 o
 -10   7   1       77.42      140.75     10.21 o
  -9   7   1      373.98      420.15     22.57 o
  -8   7   1     1800.53     1770.03     29.74 o
  -7   7   1     3105.60     2783.83     39.23 o
  -6   7   1     1333.11     1195.19     23.51 o
  -5   7   1     1015.09      955.02     20.46 o
  -4   7   1        1.24        4.90      6.08 o
  -3   7   1       38.78       31.10      7.66 o
  -2   7   1      751.89      702.45     19.44 o
  -1   7   1      342.31      299.99     14.72 o
   0   7   1       96.94      100.62      7.95 o
   1   7   1      538.51      609.85     15.90 o
   2   7   1      974.45     1035.08     23.08 o
   3   7   1      363.75      377.79     14.79 o
   4   7   1      829.00      773.51     20.28 o
   5   7   1      127.51      103.82      8.12 o
   6   7   1     1120.73     1073.83     21.36 o
   7   7   1      511.15      452.16     15.78 o
   8   7   1     1284.97     1150.78     32.40 o
   9   7   1     1218.69     1084.99     25.01 o
  10   7   1     1985.40     1876.10     34.68 o
  11   7   1     1230.33     1234.58     28.40 o
  12   7   1      167.62      226.29     14.25 o
  13   7   1       25.91       31.75     10.77 o
  14   7   1      466.59      439.06     19.12 o
  15   7   1      779.64      749.22     25.06 o
  16   7   1      683.95      678.86     26.83 o
  17   7   1      211.66      244.11     18.50 o
  18   7   1        7.61       28.17     12.35 o
  19   7   1       83.30       55.92     30.55 o
  20   7   1        1.49        8.65     14.43 o
  21   7   1       82.08       73.66     17.62 o
 -19   8   1      216.94      233.32     22.93 o
 -18   8   1      383.15      342.99     25.02 o
 -17   8   1      240.11      198.85     18.40 o
 -16   8   1       66.21       51.87     12.60 o
 -15   8   1        6.76       17.57     11.03 o
 -14   8   1      149.99      169.09     17.36 o
 -13   8   1      256.13      217.01     16.45 o
 -12   8   1      126.51      104.23     13.73 o
 -11   8   1      354.68      333.45     18.88 o
 -10   8   1       13.28       14.60      8.48 o
  -9   8   1      146.91      174.37     12.91 o
  -8   8   1      104.81      137.72     11.95 o
  -7   8   1      415.15      442.34     17.72 o
  -6   8   1      589.81      575.33     19.80 o
  -5   8   1        7.76       29.10     10.23 o
  -4   8   1      124.69      175.26     14.76 o
  -3   8   1     2256.02     2309.19     46.69 o
  -2   8   1     2475.40     2465.94     48.65 o
  -1   8   1     2509.41     2389.19     40.24 o
   0   8   1     1373.94     1312.08     28.36 o
   1   8   1      171.53      137.19     14.68 o
   2   8   1      622.78      541.26     22.86 o
   3   8   1     1995.06     1887.43     40.69 o
   4   8   1     1279.90     1173.20     31.20 o
   5   8   1     1651.98     1614.76     38.11 o
   6   8   1      456.46      531.27     21.98 o
   7   8   1      232.78      264.20     14.90 o
   8   8   1       26.41       32.74      9.37 o
   9   8   1      181.85      152.75     13.13 o
  10   8   1      298.68      309.51     17.46 o
  11   8   1      102.23      123.90     13.39 o
  12   8   1        0.16       -3.07      8.83 o
  13   8   1       22.31        5.39      9.72 o
  14   8   1      174.28      144.84     16.97 o
  15   8   1       98.95       59.92     12.99 o
  16   8   1      132.87      120.83     15.79 o
  17   8   1       98.66      137.54     16.29 o
  18   8   1       43.14       67.91     14.36 o
  19   8   1       25.90       27.14     14.15 o
 -18   9   1        8.03      -16.13     16.13 o
 -17   9   1        1.41       18.75     11.78 o
 -16   9   1        0.01       -2.26     10.74 o
 -15   9   1        2.96        9.85     11.35 o
 -14   9   1       88.47      130.12     15.90 o
 -13   9   1      232.84      299.61     19.42 o
 -12   9   1      207.06      214.86     20.02 o
 -11   9   1      191.72      182.85     18.12 o
 -10   9   1       14.45        8.51      9.74 o
  -9   9   1      116.64      191.46     14.14 o
  -8   9   1      427.89      516.76     24.23 o
  -7   9   1      545.77      598.44     25.58 o
  -6   9   1     1086.17     1125.67     33.61 o
  -5   9   1      454.80      442.69     22.56 o
  -4   9   1       69.44       68.83     12.57 o
  -3   9   1       38.54       47.28     11.64 o
  -2   9   1      167.04      179.48     15.49 o
  -1   9   1      135.09      155.48     14.83 o
   0   9   1      107.77      118.43     12.42 o
   1   9   1       27.48       38.07     12.26 o
   2   9   1       16.30       18.50     11.27 o
   3   9   1       48.99       45.05     15.14 o
   4   9   1      663.94      667.08     25.01 o
   5   9   1       50.03       47.26     11.30 o
   6   9   1      187.75      208.93     28.71 o
   7   9   1       10.79       11.71     12.90 o
   8   9   1      278.98      269.32     21.25 o
   9   9   1      939.23      969.85     29.18 o
  10   9   1      439.72      489.38     50.11 o
  11   9   1      254.01      332.97     21.36 o
  12   9   1       33.91       75.13     14.45 o
  13   9   1        3.54       11.78     11.61 o
  14   9   1      138.59      132.14     17.68 o
  15   9   1      144.69      149.24     16.03 o
  16   9   1       95.86      136.12     16.17 o
  17   9   1        0.07       24.87     11.94 o
 -15  10   1       21.29       15.05     13.69 o
 -14  10   1        4.21       11.37     11.33 o
 -13  10   1       41.65       38.08     19.70 o
 -12  10   1       13.70       39.79     13.56 o
 -11  10   1       17.73       19.04     12.18 o
 -10  10   1        7.31        7.79     11.84 o
  -9  10   1       12.65       16.83     13.33 o
  -8  10   1       45.92       68.39     16.38 o
  -7  10   1       39.87       55.95     15.79 o
  -6  10   1        4.88       10.78     16.17 o
  -5  10   1        5.45       -1.78      9.89 o
  -4  10   1        0.03        5.44     10.27 o
  -3  10   1       25.73       61.36     13.40 o
  -2  10   1       76.71      133.17     18.61 o
  -1  10   1      119.37      182.68     20.12 o
   0  10   1       35.94       82.12     16.58 o
   1  10   1        0.58        7.97     12.12 o
   2  10   1       22.40       52.72     14.65 o
   3  10   1       20.08       31.87     13.74 o
   4  10   1       76.53      106.47     21.69 o
   5  10   1       64.16      103.86     28.01 o
   6  10   1        7.26       21.92     16.37 o
   7  10   1        4.09       17.38     15.78 o
   8  10   1        9.10       13.23     16.22 o
   9  10   1       12.49       20.58     17.39 o
  10  10   1       31.55       33.41     17.62 o
  11  10   1       41.81       18.76     12.06 o
  12  10   1        7.40        5.41     11.08 o
  13  10   1        0.54        7.66     12.09 o
  14  10   1       42.36       67.63     15.51 o
  15  10   1      113.36      124.17     17.63 o
 -12  11   1        0.26       10.72     22.79 o
 -11  11   1        5.92      -19.41     19.41 o
 -10  11   1        4.50       17.10     22.21 o
  -9  11   1        1.32       20.67     22.02 o
  -8  11   1        3.15        3.46     13.45 o
  -7  11   1        0.40        4.66     13.81 o
  -6  11   1        4.38        9.54     13.90 o
  -5  11   1       81.26       71.33     17.71 o
  -4  11   1        5.76       20.91     14.90 o
  -3  11   1       12.65       13.41     14.14 o
  -2  11   1        1.41       -9.90     12.34 o
  -1  11   1       42.86       53.18     16.18 o
   0  11   1        3.43       15.16     22.61 o
   1  11   1       30.12       43.55     24.35 o
   2  11   1        0.27       -5.53     12.96 o
   3  11   1        0.04        8.24     14.08 o
   4  11   1       13.96       35.79     17.11 o
   5  11   1        3.48       18.02     16.71 o
   6  11   1        0.87       -2.84     15.09 o
   7  11   1        0.10        5.06     26.90 o
   8  11   1        0.00       33.96     17.45 o
   9  11   1        1.01        2.12     20.28 o
  10  11   1        4.20      -19.80     19.80 o
  11  11   1        0.03       16.32     22.41 o
  12  11   1       22.45       15.36     22.21 o
  -7  12   1       21.16       46.02     20.86 o
  -6  12   1        0.12        6.84     22.17 o
  -5  12   1       23.51       31.05     19.29 o
  -4  12   1       21.74       28.96     28.40 o
  -3  12   1       23.62       22.62     18.45 o
   3  12   1        5.87       11.59     19.03 o
   4  12   1       27.57       25.02     21.73 o
   5  12   1       23.61        9.47     19.12 o
   6  12   1       32.36       40.76     23.18 o
   7  12   1       10.49       13.62     21.25 o
 -25   0   2      316.78      368.05     39.22 o
 -24   0   2      690.03      733.93     56.76 o
 -23   0   2      108.36      119.11     24.38 o
 -22   0   2      121.69      107.43     17.69 o
 -21   0   2     1380.62     1368.38     45.83 o
 -20   0   2     3878.99     3959.41     80.24 o
 -19   0   2     7043.26     7090.79    118.51 o
 -18   0   2     1658.92     1772.36     39.35 o
 -17   0   2       12.26       11.82      8.17 o
 -16   0   2     2333.40     2115.78     37.07 o
 -15   0   2     3291.07     3193.09     54.55 o
 -14   0   2    18402.53    17871.39    188.56 o
 -13   0   2     5495.64     5569.07     68.49 o
 -12   0   2     2715.82     2774.02     39.73 o
 -11   0   2       15.37        3.75      3.62 o
 -10   0   2      285.59      227.23     10.57 o
  -9   0   2      571.62      572.01     14.20 o
  -8   0   2      295.40      301.54     16.87 o
  -7   0   2     3187.64     3186.52     34.62 o
  -6   0   2      221.18      245.06      6.93 o
  -5   0   2     9526.02     9285.01     86.41 o
  -4   0   2    33391.92    33749.30    300.15 o
  -3   0   2    52428.48    51111.46    461.41 o
  -2   0   2    74443.91    73869.54   1029.29 o
  -1   0   2    22099.33    22940.59    227.47 o
   0   0   2    26123.87    26337.40    265.17 o
   1   0   2     8120.99     8738.58    139.81 o
   2   0   2   114515.46   113027.53   1777.03 o
   3   0   2   106754.10   102491.70   1171.84 o
   4   0   2    34317.78    34392.29    380.37 o
   5   0   2     4763.68     4757.01     58.51 o
   6   0   2    11580.78    12293.80    141.30 o
   7   0   2     7162.60     7496.55     90.61 o
   8   0   2    14727.16    15312.88    176.63 o
   9   0   2     7719.21     8000.26     98.66 o
  10   0   2      923.84      985.51     21.72 o
  11   0   2      192.81      182.46     12.82 o
  12   0   2        7.12       21.10      7.13 o
  13   0   2      326.86      254.24     13.47 o
  14   0   2     4282.96     4160.47     62.97 o
  15   0   2     1779.87     1717.25     41.07 o
  16   0   2      456.29      450.18     23.77 o
  17   0   2      480.85      422.01     19.31 o
  18   0   2     3620.70     3337.88     58.61 o
  19   0   2     2753.16     2807.01     82.46 o
  20   0   2     2031.39     2053.18     45.51 o
  21   0   2      452.28      556.05     25.60 o
  22   0   2        3.17       -0.82     10.75 o
  23   0   2      369.29      337.61     26.22 o
  24   0   2      467.42      532.93     31.85 o
  25   0   2      563.03      640.11     35.56 o
 -25   1   2      383.64      399.45     25.65 o
 -24   1   2      501.76      490.12     25.58 o
 -23   1   2       24.03       21.54     15.28 o
 -22   1   2       21.30       21.94      9.77 o
 -21   1   2      169.62      171.39     13.16 o
 -20   1   2       63.13       57.58      9.37 o
 -19   1   2       62.44       56.19      9.03 o
 -18   1   2       38.52       33.41      7.96 o
 -17   1   2        3.81        3.48      5.82 o
 -16   1   2     1414.97     1312.31     20.91 o
 -15   1   2      212.33      214.12      9.26 o
 -14   1   2    13578.28    13254.01    107.24 o
 -13   1   2     7155.71     7224.01     59.91 o
 -12   1   2     1537.69     1768.31     20.74 o
 -11   1   2     1535.83     1378.66     17.12 o
 -10   1   2    15461.03    14835.09    108.93 o
  -9   1   2    40551.29    39274.77    273.43 o
  -8   1   2    38189.20    38061.14    253.19 o
  -7   1   2    22493.42    23396.58    157.08 o
  -6   1   2      100.47       96.14      3.82 o
  -5   1   2     5572.29     5340.61     40.31 o
  -4   1   2    39747.21    39865.17    273.39 o
  -3   1   2    27888.71    28355.47    215.18 o
  -2   1   2    14361.92    15542.84    126.17 o
  -1   1   2      149.55      189.40      3.47 o
   0   1   2       27.09       32.09      3.61 o
   1   1   2       17.51        8.95      1.38 o
   2   1   2     5856.30     6076.03     47.11 o
   3   1   2     2625.14     2629.03     27.33 o
   4   1   2     6474.78     6360.92     56.64 o
   5   1   2       57.26       56.18      7.89 o
   6   1   2     2691.85     2746.71     30.76 o
   7   1   2    19560.88    19450.23    165.68 o
   8   1   2    23718.70    23395.01    186.51 o
   9   1   2    31358.10    31230.25    247.36 o
  10   1   2     1126.78      936.47     18.68 o
  11   1   2       15.97       35.07      7.31 o
  12   1   2     5044.00     5090.01     47.04 o
  13   1   2    10906.55    10615.46     88.00 o
  14   1   2     7773.99     7628.64     67.39 o
  15   1   2     2642.45     2700.30     33.45 o
  16   1   2       68.21       98.97      8.54 o
  17   1   2       21.42       39.07      8.44 o
  18   1   2     1263.65     1216.19     25.14 o
  19   1   2      172.06      197.82     12.38 o
  20   1   2       50.65       79.69     10.06 o
  21   1   2       11.05       17.69      9.25 o
  22   1   2        4.55       12.78      9.72 o
  23   1   2       36.89       41.13     11.26 o
  24   1   2       61.95       44.05     12.29 o
  25   1   2       69.01       51.32     13.06 o
 -25   2   2        5.61      -15.29     15.29 o
 -24   2   2      138.41      136.54     16.50 o
 -23   2   2       12.05        3.91     11.02 o
 -22   2   2        5.51        8.50      8.88 o
 -21   2   2      520.67      501.55     18.69 o
 -20   2   2      589.62      542.12     18.86 o
 -19   2   2     1007.29      907.20     22.97 o
 -18   2   2      366.54      357.05     13.87 o
 -17   2   2      176.89      199.53     11.00 o
 -16   2   2     2162.76     2004.48     30.30 o
 -15   2   2     2050.00     1857.74     29.30 o
 -14   2   2     1264.19     1179.82     18.69 o
 -13   2   2      195.19      197.83      8.12 o
 -12   2   2      598.61      616.99     12.44 o
 -11   2   2      492.68      473.50     10.37 o
 -10   2   2      441.20      436.27     11.16 o
  -9   2   2       10.58       19.59      3.18 o
  -8   2   2      152.42      118.22      5.64 o
  -7   2   2     1271.31     1441.86     17.14 o
  -6   2   2      125.63      137.53      5.86 o
  -5   2   2     1061.03     1061.78     12.66 o
  -4   2   2     4437.67     4459.47     44.14 o
  -3   2   2    15676.18    15674.92    140.35 o
  -2   2   2    11659.57    11926.31    107.78 o
  -1   2   2      299.46      292.37      9.57 o
   0   2   2      395.65      443.08      8.41 o
   1   2   2      791.83      725.83      8.46 o
   2   2   2    77446.38    74659.52    961.54 o
   3   2   2     6299.71     6061.91     53.16 o
   4   2   2      709.73      623.90      9.08 o
   5   2   2       25.90       32.20      4.87 o
   6   2   2     2309.51     2380.86     23.86 o
   7   2   2     2350.24     2258.61     23.67 o
   8   2   2     1290.15     1200.46     16.96 o
   9   2   2        3.70        3.84      3.45 o
  10   2   2      577.96      541.46     15.03 o
  11   2   2      388.05      326.73      9.88 o
  12   2   2      828.05      939.68     16.65 o
  13   2   2      250.42      279.64     16.56 o
  14   2   2     1198.20     1118.83     20.97 o
  15   2   2      950.45      806.13     18.50 o
  16   2   2        8.46       20.26      7.47 o
  17   2   2       13.54       20.02      7.89 o
  18   2   2      450.23      431.71     18.81 o
  19   2   2      721.45      651.16     23.53 o
  20   2   2      432.14      411.54     19.75 o
  21   2   2       84.54       81.09     11.92 o
  22   2   2        1.73        9.30      9.87 o
  23   2   2       76.65       57.80     11.82 o
  24   2   2       58.44       37.09     11.68 o
  25   2   2      173.25      194.09     21.15 o
 -24   3   2        4.12       11.17     13.37 o
 -23   3   2        0.20       -1.93     12.42 o
 -22   3   2       23.87       25.00     11.54 o
 -21   3   2        9.85        1.22     10.10 o
 -20   3   2       43.16       19.90     10.30 o
 -19   3   2       17.34       11.69      9.85 o
 -18   3   2        0.68       -2.63      8.32 o
 -17   3   2      153.34      112.55     11.85 o
 -16   3   2       26.04       27.57      9.43 o
 -15   3   2      282.61      297.49     13.05 o
 -14   3   2      242.39      305.58     12.55 o
 -13   3   2      867.41      999.26     19.23 o
 -12   3   2       36.42       26.89      5.40 o
 -11   3   2      164.67      161.76      7.50 o
 -10   3   2      478.17      549.93     11.91 o
  -9   3   2      525.74      608.66     10.70 o
  -8   3   2     3814.90     4392.24     41.40 o
  -7   3   2      603.85      694.80     11.54 o
  -6   3   2      783.60      874.85     18.18 o
  -5   3   2        0.15        5.45      3.63 o
  -4   3   2      749.23      830.65     14.63 o
  -3   3   2      249.12      304.04      9.22 o
  -2   3   2     1320.86     1430.87     17.20 o
  -1   3   2      580.29      663.97      8.83 o
   0   3   2      305.93      318.93      6.20 o
   1   3   2     1844.67     1986.21     18.53 o
   2   3   2       10.89        4.54      1.87 o
   3   3   2      163.92      176.40      6.02 o
   4   3   2      245.15      246.21      5.48 o
   5   3   2      369.61      378.29      7.59 o
   6   3   2      183.35      176.41      6.74 o
   7   3   2      142.11      156.36      6.77 o
   8   3   2      265.17      329.51     12.57 o
   9   3   2       19.34       64.90      8.91 o
  10   3   2      586.23      638.03     15.57 o
  11   3   2       52.84       60.97      7.11 o
  12   3   2       71.06       87.70      8.28 o
  13   3   2      369.67      418.44     11.99 o
  14   3   2      269.03      323.05     12.17 o
  15   3   2     1109.11     1117.98     21.87 o
  16   3   2      243.52      196.65     11.72 o
  17   3   2        0.84       16.48      7.77 o
  18   3   2        2.45        8.51      9.09 o
  19   3   2      616.03      593.71     22.27 o
  20   3   2      131.41      129.71     13.89 o
  21   3   2       43.67       39.54     11.49 o
  22   3   2       19.01       19.38     10.57 o
  23   3   2       25.52       37.27     13.87 o
  24   3   2        6.18        1.29     13.17 o
 -24   4   2      264.13      288.44     25.17 o
 -23   4   2        0.10       -2.73     12.83 o
 -22   4   2      373.66      332.79     23.21 o
 -21   4   2      454.38      454.61     24.65 o
 -20   4   2     1597.13     1608.32     42.05 o
 -19   4   2      861.87      929.79     31.40 o
 -18   4   2      447.16      451.27     28.89 o
 -17   4   2        0.36        2.57      8.99 o
 -16   4   2     1491.30     1491.12     32.06 o
 -15   4   2     1676.88     1768.16     33.96 o
 -14   4   2      451.66      511.15     16.43 o
 -13   4   2     1207.68     1136.26     22.86 o
 -12   4   2      682.51      643.44     15.45 o
 -11   4   2       37.75       44.43      7.04 o
 -10   4   2       78.19       94.74      6.27 o
  -9   4   2        0.28       -1.24      3.94 o
  -8   4   2      464.18      505.53     11.02 o
  -7   4   2        1.16       -1.67      4.43 o
  -6   4   2      761.23      809.80     17.09 o
  -5   4   2      830.32      882.73     16.36 o
  -4   4   2     6028.59     6049.95     68.37 o
  -3   4   2    13485.03    13928.76    163.74 o
  -2   4   2     8417.58     8443.47     82.37 o
  -1   4   2      936.26      905.79     12.73 o
   0   4   2      928.15     1010.26     12.97 o
   1   4   2     4547.15     4694.39     43.76 o
   2   4   2    24796.74    25366.19    235.03 o
   3   4   2    37234.21    38127.40    341.07 o
   4   4   2     2848.25     2798.67     33.98 o
   5   4   2     2353.04     2235.06     24.60 o
   6   4   2      919.05     1027.73     15.06 o
   7   4   2     3233.11     3289.00     52.88 o
   8   4   2     7369.86     7283.11     73.52 o
   9   4   2     3922.40     3774.87     43.71 o
  10   4   2      104.27       66.27      7.47 o
  11   4   2       32.18       35.29      5.65 o
  12   4   2       13.46       10.04      6.00 o
  13   4   2       24.86       16.74      6.23 o
  14   4   2       90.28       95.19      9.37 o
  15   4   2      148.16      186.57     11.72 o
  16   4   2      177.22      213.37     12.96 o
  17   4   2       19.84       -2.85      7.73 o
  18   4   2      118.17      106.86     10.76 o
  19   4   2      654.17      645.90     24.27 o
  20   4   2      616.90      678.48     25.44 o
  21   4   2      273.99      309.59     21.58 o
  22   4   2       63.21       85.71     16.27 o
  23   4   2       18.31        3.79     12.87 o
  24   4   2      335.22      385.42     25.03 o
 -23   5   2       64.90       50.43     15.11 o
 -22   5   2       17.68       33.26     13.48 o
 -21   5   2       49.94       58.61     14.73 o
 -20   5   2        1.05      -10.25     10.25 o
 -19   5   2        1.52       14.81     11.33 o
 -18   5   2        1.24      -11.33     11.33 o
 -17   5   2      191.34      185.73     16.36 o
 -16   5   2      316.92      347.56     19.02 o
 -15   5   2     1717.12     1771.88     34.81 o
 -14   5   2     3022.17     3064.85     46.45 o
 -13   5   2     2558.50     2439.37     36.47 o
 -12   5   2      309.85      272.99     12.02 o
 -11   5   2      982.33     1039.07     19.11 o
 -10   5   2     6728.33     6851.79     67.50 o
  -9   5   2    11826.68    11374.45     97.48 o
  -8   5   2    10482.25    10148.46     94.18 o
  -7   5   2     5877.32     5408.22     54.95 o
  -6   5   2      607.06      548.69     13.38 o
  -5   5   2      214.81      204.91      9.95 o
  -4   5   2    11828.80    11659.51    111.28 o
  -3   5   2     9352.03     9022.93     98.37 o
  -2   5   2     5247.38     5022.91     54.88 o
  -1   5   2     1819.15     1791.21     21.95 o
   0   5   2      174.91      144.79      6.90 o
   1   5   2       10.66        8.25      4.05 o
   2   5   2     1021.62     1089.75     15.59 o
   3   5   2       73.68       61.08      5.81 o
   4   5   2      719.67      698.01     12.06 o
   5   5   2       94.49      108.34      6.65 o
   6   5   2     1047.79     1058.98     16.51 o
   7   5   2     3622.36     3577.15     49.38 o
   8   5   2    15391.20    15292.93    134.05 o
   9   5   2     5774.38     5662.74     83.65 o
  10   5   2     1135.36     1130.46     19.23 o
  11   5   2        0.43        6.91      6.39 o
  12   5   2     1380.37     1342.57     37.55 o
  13   5   2     4694.29     4551.12     60.71 o
  14   5   2     3521.05     3438.97     46.76 o
  15   5   2     1936.75     1935.14     38.59 o
  16   5   2      101.73      119.88     11.52 o
  17   5   2        1.57       -1.75      7.90 o
  18   5   2      431.34      388.14     20.32 o
  19   5   2      410.18      367.45     24.10 o
  20   5   2       83.03       69.61     14.43 o
  21   5   2        6.68       -0.89     14.54 o
  22   5   2        4.34       -9.72      9.72 o
  23   5   2       27.59       21.53     17.40 o
 -22   6   2       17.44       -0.57     14.36 o
 -21   6   2      102.25      126.84     19.48 o
 -20   6   2      909.65      999.64     34.47 o
 -19   6   2     1035.26     1012.64     35.10 o
 -18   6   2      327.23      313.88     20.14 o
 -17   6   2       39.38       21.32     11.28 o
 -16   6   2      401.26      483.48     18.61 o
 -15   6   2      970.13     1032.53     25.59 o
 -14   6   2     2078.63     1919.84     34.31 o
 -13   6   2     1857.69     1629.64     30.67 o
 -12   6   2      175.06      134.04      9.07 o
 -11   6   2       31.01       23.00      6.35 o
 -10   6   2        6.42        3.68      6.12 o
  -9   6   2      285.89      261.54     24.72 o
  -8   6   2      256.92      290.46     11.98 o
  -7   6   2       70.17       84.88      8.54 o
  -6   6   2        8.94        2.78      5.59 o
  -5   6   2     1633.77     1670.31     27.13 o
  -4   6   2     6382.30     6259.10     74.24 o
  -3   6   2     5133.56     4996.86     61.74 o
  -2   6   2     6759.62     6562.86     86.79 o
  -1   6   2     1007.20      862.67     22.12 o
   0   6   2      563.98      581.37     15.45 o
   1   6   2     5905.44     5629.89     66.04 o
   2   6   2     7825.35     7530.19     85.00 o
   3   6   2     9863.86     9451.51    104.93 o
   4   6   2     2604.43     2522.00     40.73 o
   5   6   2      532.21      553.54     15.88 o
   6   6   2      550.10      514.91     14.35 o
   7   6   2     1006.69      955.94     20.03 o
   8   6   2      904.59      921.02     42.10 o
   9   6   2      150.18      165.44     11.07 o
  10   6   2      891.62      924.00     23.99 o
  11   6   2        0.76       12.37      7.82 o
  12   6   2       16.17       17.62      8.46 o
  13   6   2      258.71      260.49     15.46 o
  14   6   2      728.52      719.50     24.84 o
  15   6   2      371.34      352.93     15.99 o
  16   6   2       16.11        2.08      8.46 o
  17   6   2       92.17       82.78     11.45 o
  18   6   2      420.88      440.26     29.38 o
  19   6   2      650.35      635.44     27.42 o
  20   6   2      452.22      509.56     30.69 o
  21   6   2      145.86      197.93     22.12 o
  22   6   2        6.76       29.71     15.30 o
 -21   7   2        2.52      -12.17     12.17 o
 -20   7   2       41.83       33.05     15.89 o
 -19   7   2       51.73       55.94     18.99 o
 -18   7   2        0.12        3.43     12.16 o
 -17   7   2        8.97        7.42     13.12 o
 -16   7   2       22.28       15.84     11.28 o
 -15   7   2       26.35       38.78     10.14 o
 -14   7   2      213.35      228.04     13.74 o
 -13   7   2      306.21      309.46     14.84 o
 -12   7   2       29.00       23.17      8.81 o
 -11   7   2       56.58       96.70      8.97 o
 -10   7   2      384.16      458.84     16.55 o
  -9   7   2     1613.70     1639.01     29.44 o
  -8   7   2     1707.56     1753.64     30.20 o
  -7   7   2      645.37      623.29     17.61 o
  -6   7   2       20.63       13.89      6.77 o
  -5   7   2      294.78      359.56     13.93 o
  -4   7   2     1427.11     1449.58     25.97 o
  -3   7   2      419.12      451.32     21.68 o
  -2   7   2      398.78      398.02     15.73 o
  -1   7   2        1.91       -5.00      5.53 o
   0   7   2        0.86       11.39      5.83 o
   1   7   2       27.96       27.77      8.26 o
   2   7   2      265.86      241.48     12.96 o
   3   7   2      220.08      220.87     13.86 o
   4   7   2      917.21      908.31     25.92 o
   5   7   2       22.91       19.24      8.68 o
   6   7   2      700.43      722.89     19.20 o
   7   7   2      224.10      260.52     21.86 o
   8   7   2     1914.02     2033.38     36.86 o
   9   7   2     2134.13     2154.97     39.28 o
  10   7   2      326.98      352.07     16.61 o
  11   7   2       36.43       38.63      9.47 o
  12   7   2      701.15      699.08     22.14 o
  13   7   2      723.31      742.91     33.89 o
  14   7   2      241.70      291.45     16.32 o
  15   7   2      119.20      176.44     13.40 o
  16   7   2       16.04        2.83     10.73 o
  17   7   2       84.22       79.06     14.27 o
  18   7   2      137.16      106.86     15.74 o
  19   7   2       39.22       25.93     14.82 o
  20   7   2       65.02       43.39     15.38 o
  21   7   2       79.92       89.09     18.17 o
 -19   8   2        0.04      -13.83     18.67 o
 -18   8   2        1.83        0.42     12.93 o
 -17   8   2        2.79       11.79     21.74 o
 -16   8   2       29.82       26.05     11.90 o
 -15   8   2       73.89       87.45     14.34 o
 -14   8   2       36.71       49.17     12.21 o
 -13   8   2        0.64        2.06      9.77 o
 -12   8   2        9.26       13.74     10.32 o
 -11   8   2      125.83      100.37     11.75 o
 -10   8   2       19.96       17.86      8.40 o
  -9   8   2       38.24       48.46      9.83 o
  -8   8   2        0.04       -6.45      6.45 o
  -7   8   2      325.26      367.61     18.57 o
  -6   8   2       16.81       28.19      7.75 o
  -5   8   2        0.95        6.46      6.99 o
  -4   8   2        0.04       16.48      8.68 o
  -3   8   2      122.14      172.22     12.72 o
  -2   8   2      133.07      172.99     12.88 o
  -1   8   2        5.34       28.57      8.70 o
   0   8   2       14.67       23.94      7.37 o
   1   8   2       35.67       65.09      9.24 o
   2   8   2      170.46      228.57     14.69 o
   3   8   2        1.00        6.21      8.58 o
   4   8   2      121.34       89.14     11.26 o
   5   8   2       47.86       56.60     10.32 o
   6   8   2      120.43      150.66     13.29 o
   7   8   2        0.05        0.13      8.65 o
   8   8   2       52.73       38.79      9.28 o
   9   8   2      380.63      345.64     17.16 o
  10   8   2      190.49      159.34     13.42 o
  11   8   2       62.19       34.57     10.31 o
  12   8   2       38.00       41.50     10.84 o
  13   8   2      116.04      150.99     14.69 o
  14   8   2      118.71      109.37     15.78 o
  15   8   2      259.05      208.33     19.59 o
  16   8   2        8.46        2.50     14.51 o
  17   8   2       57.73       76.77     14.54 o
  18   8   2       14.35       13.01     11.94 o
  19   8   2       33.29       25.47     15.07 o
 -17   9   2       68.09       64.50     16.50 o
 -16   9   2       32.80       16.34     13.71 o
 -15   9   2       98.57      118.46     15.94 o
 -14   9   2       72.71       47.53     13.05 o
 -13   9   2       53.33       37.91     11.96 o
 -12   9   2        3.18       13.92     11.03 o
 -11   9   2       56.57       76.33     15.11 o
 -10   9   2       53.22       76.73     12.93 o
  -9   9   2      248.91      208.51     14.88 o
  -8   9   2      214.40      162.90     13.76 o
  -7   9   2      285.49      246.08     15.29 o
  -6   9   2        0.30        7.67     10.34 o
  -5   9   2       21.17        5.23     10.39 o
  -4   9   2        3.79        4.58      9.69 o
  -3   9   2      302.55      252.89     17.99 o
  -2   9   2      183.22      158.82     15.27 o
  -1   9   2      230.65      262.55     18.10 o
   0   9   2       77.32      103.04     12.26 o
   1   9   2        4.36       16.96     10.55 o
   2   9   2        8.69        5.26     10.37 o
   3   9   2       82.42      109.36     17.58 o
   4   9   2       41.19       43.18     12.21 o
   5   9   2       67.42       47.07     12.76 o
   6   9   2        4.80        6.35     10.93 o
   7   9   2        1.54        3.54     11.37 o
   8   9   2       98.42       55.94     13.99 o
   9   9   2       68.63       24.10     12.81 o
  10   9   2      142.57      129.95     22.07 o
  11   9   2       18.84       19.04     11.72 o
  12   9   2       15.27        2.70     10.20 o
  13   9   2       99.96       63.20     13.77 o
  14   9   2      199.20      183.75     18.51 o
  15   9   2      189.47      181.23     18.80 o
  16   9   2       73.47       77.42     13.89 o
  17   9   2        2.47        6.49     11.14 o
 -15  10   2       58.18       77.46     27.82 o
 -14  10   2       56.02       25.26     13.41 o
 -13  10   2       84.57       72.84     13.66 o
 -12  10   2       12.11       21.01     11.13 o
 -11  10   2       25.86       14.64     12.83 o
 -10  10   2        0.51        3.15     12.03 o
  -9  10   2        0.43       16.09     14.06 o
  -8  10   2       27.03       25.59     14.98 o
  -7  10   2        1.26       -0.47     13.10 o
  -6  10   2        3.33       12.16     13.93 o
  -5  10   2      234.70      264.53     19.75 o
  -4  10   2      289.53      332.10     21.64 o
  -3  10   2      266.76      265.87     19.79 o
  -2  10   2      292.42      280.10     19.60 o
  -1  10   2        0.87       10.37     13.37 o
   0  10   2        5.70       13.51     13.51 o
   1  10   2      223.44      193.91     19.45 o
   2  10   2      417.48      362.74     37.05 o
   3  10   2      555.67      479.71     34.25 o
   4  10   2      161.58      155.96     20.68 o
   5  10   2       59.89       74.86     18.45 o
   6  10   2        3.37        7.75     14.94 o
   7  10   2       37.55       18.92     15.93 o
   8  10   2      114.41      119.91     20.73 o
   9  10   2      206.30      230.11     25.57 o
  10  10   2       37.78       53.80     35.21 o
  11  10   2       16.67       13.38     16.53 o
  12  10   2        4.78       23.68     21.15 o
  13  10   2       29.07       28.27     13.43 o
  14  10   2       10.11       12.00     13.81 o
  15  10   2        9.09       -4.55     13.01 o
 -12  11   2        0.23       -6.93     30.76 o
 -11  11   2       18.23       30.62     23.37 o
 -10  11   2       91.35       67.52     27.14 o
  -9  11   2       87.52       64.23     27.04 o
  -8  11   2       31.37       45.87     16.45 o
  -7  11   2       72.79       76.43     18.10 o
  -6  11   2       41.06       54.45     16.32 o
  -5  11   2       24.31       46.40     16.00 o
  -4  11   2       76.20       64.63     17.54 o
  -3  11   2      187.88      225.71     26.20 o
  -2  11   2       37.38       67.76     18.63 o
  -1  11   2       61.39       68.53     20.55 o
   0  11   2       51.61      106.34     41.92 o
   1  11   2       12.51       17.68     32.74 o
   2  11   2        0.60      -13.67     13.67 o
   3  11   2        0.50       33.99     15.95 o
   4  11   2        5.96       14.48     15.65 o
   5  11   2        0.08       18.44     15.21 o
   6  11   2       19.89       18.98     16.92 o
   7  11   2       65.47       58.85     18.79 o
   8  11   2      164.12      173.57     28.20 o
   9  11   2       85.67      104.61     25.89 o
  10  11   2       31.78       56.50     23.18 o
  11  11   2       11.91       12.85     22.41 o
  12  11   2       11.16       12.07     22.21 o
  -7  12   2        0.44        6.57     22.12 o
  -6  12   2        3.60       14.33     32.69 o
  -5  12   2       31.31       42.44     20.81 o
  -4  12   2       15.94       27.65     19.40 o
  -3  12   2        1.62        1.64     21.73 o
   4  12   2        1.69       21.73     19.80 o
   5  12   2       21.51       37.77     22.50 o
   6  12   2        2.28       11.78     20.48 o
   7  12   2        2.00      -18.25     18.25 o
 -25   1   3       63.22       41.27     18.62 o
 -24   1   3        8.07        0.56      9.92 o
 -23   1   3        6.44       -6.11     12.12 o
 -22   1   3      261.06      240.84     14.91 o
 -21   1   3      307.50      303.41     15.82 o
 -20   1   3      144.54      137.56     11.85 o
 -19   1   3        1.39       -2.38      7.52 o
 -18   1   3      171.26      159.44     10.73 o
 -17   1   3       10.97        6.83      6.17 o
 -16   1   3      412.85      400.41     12.57 o
 -15   1   3      216.46      229.56     10.09 o
 -14   1   3      658.62      721.05     13.78 o
 -13   1   3     1712.04     1774.42     21.63 o
 -12   1   3     2215.40     2086.28     23.19 o
 -11   1   3    11232.25    10980.44     83.76 o
 -10   1   3    11685.43    11770.81     80.32 o
  -9   1   3     8130.49     8211.05     62.85 o
  -8   1   3     5184.24     5787.82     45.60 o
  -7   1   3      284.78      219.14      6.35 o
  -6   1   3    16205.43    17261.02    116.31 o
  -5   1   3    21231.49    22157.45    153.74 o
  -4   1   3    12185.48    12750.34     94.29 o
  -3   1   3    12707.43    13589.28     98.96 o
  -2   1   3       45.34       48.50      2.12 o
  -1   1   3      183.02      192.96      5.28 o
   0   1   3     5380.68     5926.31     44.68 o
   1   1   3      475.63      559.00      7.87 o
   2   1   3        1.92       13.25      2.38 o
   3   1   3     2531.71     2687.14     26.20 o
   4   1   3        7.39        5.81      2.78 o
   5   1   3      169.94      248.96     10.11 o
   6   1   3     6958.35     6947.96     63.49 o
   7   1   3     6268.81     6280.37     58.88 o
   8   1   3     1360.91     1320.29     18.52 o
   9   1   3     1356.79     1435.30     20.29 o
  10   1   3       77.48       73.90      5.98 o
  11   1   3     5237.30     5300.53     54.74 o
  12   1   3     5216.74     5279.81     55.56 o
  13   1   3     4152.82     4181.35     44.23 o
  14   1   3      957.41      956.22     19.42 o
  15   1   3        4.68        4.99      6.22 o
  16   1   3      161.59      186.71     11.33 o
  17   1   3      851.64      889.30     22.53 o
  18   1   3      585.21      584.15     28.92 o
  19   1   3      213.12      224.03     13.85 o
  20   1   3       60.01       56.99      9.85 o
  21   1   3        5.51       -4.47      7.82 o
  22   1   3       41.63       33.36      9.63 o
  23   1   3        1.82       -7.66     10.97 o
  24   1   3        1.75        4.12     10.27 o
  25   1   3        2.15      -11.25     11.25 o
 -24   2   3        5.64      -12.64     12.99 o
 -23   2   3      336.23      299.23     22.37 o
 -22   2   3     2266.71     2379.99     48.35 o
 -21   2   3     1344.36     1425.76     35.56 o
 -20   2   3     1563.87     1675.78     40.30 o
 -19   2   3      386.96      447.48     19.65 o
 -18   2   3      369.42      339.19     18.53 o
 -17   2   3     4490.74     4262.29     61.63 o
 -16   2   3     8739.70     8527.14     92.57 o
 -15   2   3     7040.80     7151.48     73.40 o
 -14   2   3     1273.55     1418.51     23.97 o
 -13   2   3      793.64      865.07     16.82 o
 -12   2   3     1324.96     1233.81     19.40 o
 -11   2   3     1279.31     1347.88     19.48 o
 -10   2   3     3455.52     3443.18     35.40 o
  -9   2   3      292.44      298.93      8.04 o
  -8   2   3      842.58      891.98     12.69 o
  -7   2   3        2.64        1.00      2.62 o
  -6   2   3     8162.77     8592.95     67.06 o
  -5   2   3    14809.83    15260.40    128.75 o
  -4   2   3    12480.68    12307.23     98.56 o
  -3   2   3     8070.61     8226.75     65.79 o
  -2   2   3      137.39      138.78      4.14 o
  -1   2   3     7415.88     7675.79     65.37 o
   0   2   3    45035.96    45573.66    434.34 o
   1   2   3    46827.40    46155.83    358.46 o
   2   2   3    35509.28    35772.00    277.34 o
   3   2   3    25931.72    26903.34    248.63 o
   4   2   3      441.06      481.65      8.54 o
   5   2   3    16186.36    16876.48    133.95 o
   6   2   3    21440.55    21835.45    184.01 o
   7   2   3    21681.42    21732.41    184.12 o
   8   2   3     4118.65     4021.77     41.41 o
   9   2   3     1833.04     1736.76     23.06 o
  10   2   3      401.70      442.08     11.10 o
  11   2   3     1814.67     1903.02     26.30 o
  12   2   3       41.05       52.71      6.30 o
  13   2   3      167.12      158.60      8.59 o
  14   2   3      131.71      159.36      9.38 o
  15   2   3      129.27      145.93     10.24 o
  16   2   3      452.51      348.63     14.80 o
  17   2   3     1122.84     1117.21     25.55 o
  18   2   3     2203.49     2187.85     37.48 o
  19   2   3     1023.99     1106.18     29.38 o
  20   2   3       86.84      117.90     17.14 o
  21   2   3       58.96       58.31     12.43 o
  22   2   3      432.83      422.25     26.38 o
  23   2   3      525.52      529.51     24.54 o
  24   2   3      429.90      501.62     24.83 o
 -24   3   3        0.11      -12.74     12.74 o
 -23   3   3      120.45      129.68     18.67 o
 -22   3   3      549.97      585.18     28.47 o
 -21   3   3      112.59       98.53     15.88 o
 -20   3   3      343.83      315.36     20.85 o
 -19   3   3       55.08       56.83     11.64 o
 -18   3   3      109.41      120.59     12.63 o
 -17   3   3      169.60      183.07     13.61 o
 -16   3   3     2940.95     2926.56     47.26 o
 -15   3   3      703.67      733.98     22.05 o
 -14   3   3      688.96      693.15     19.98 o
 -13   3   3       23.11       32.86      6.43 o
 -12   3   3     6185.09     6090.54     58.06 o
 -11   3   3    11882.53    11790.07     99.35 o
 -10   3   3    26308.06    26318.84    220.83 o
  -9   3   3    17434.80    17412.93    148.96 o
  -8   3   3     2345.24     2252.17     28.90 o
  -7   3   3     1337.27     1252.86     18.95 o
  -6   3   3    12273.37    12367.88    115.02 o
  -5   3   3    38094.71    37186.20    397.90 o
  -4   3   3    25560.35    25367.09    266.21 o
  -3   3   3    14619.44    14872.08    145.89 o
  -2   3   3        2.25       11.22      6.97 o
  -1   3   3     1480.10     1614.93     23.11 o
   0   3   3     3942.84     4135.54     53.26 o
   1   3   3       77.60       72.99      5.63 o
   2   3   3      514.05      600.21     14.64 o
   3   3   3     2099.23     2344.81     22.45 o
   4   3   3     1856.98     2031.95     20.56 o
   5   3   3     7594.80     7727.71     74.97 o
   6   3   3    11504.17    11277.54     98.16 o
   7   3   3    12289.43    12064.63    105.47 o
   8   3   3    10978.00    10497.70    101.18 o
   9   3   3     1504.81     1464.34     21.03 o
  10   3   3     7286.55     7298.85     70.43 o
  11   3   3    11387.76    10955.58    101.30 o
  12   3   3     7598.12     7328.37     68.20 o
  13   3   3     6709.41     6506.01     62.88 o
  14   3   3     1633.85     1611.43     30.32 o
  15   3   3        7.62       -2.86      5.53 o
  16   3   3     1479.04     1402.74     25.94 o
  17   3   3     1316.74     1260.86     27.60 o
  18   3   3      617.35      591.12     20.25 o
  19   3   3      415.19      435.08     18.99 o
  20   3   3       56.42       35.33     12.52 o
  21   3   3       32.35       18.24     11.55 o
  22   3   3        1.48       -9.43     10.77 o
  23   3   3       80.22      105.00     15.28 o
  24   3   3       16.65       24.33     14.21 o
 -23   4   3       78.71       86.58     17.18 o
 -22   4   3      413.53      438.29     25.34 o
 -21   4   3      467.72      426.23     45.47 o
 -20   4   3     1001.89      986.28     33.55 o
 -19   4   3      136.72      139.05     16.12 o
 -18   4   3      187.05      244.87     22.35 o
 -17   4   3     1628.02     1543.24     38.41 o
 -16   4   3     2125.15     2025.49     43.09 o
 -15   4   3     4326.96     4061.42     57.72 o
 -14   4   3      600.33      556.30     18.81 o
 -13   4   3      149.55      129.65     10.46 o
 -12   4   3      824.50      844.20     17.52 o
 -11   4   3      712.82      684.37     14.81 o
 -10   4   3     1600.63     1485.96     24.04 o
  -9   4   3       52.17       22.32      6.21 o
  -8   4   3      349.43      320.14     10.63 o
  -7   4   3      315.77      375.91     11.65 o
  -6   4   3     1420.77     1285.76     24.38 o
  -5   4   3     3430.56     3347.91     54.26 o
  -4   4   3     9148.10     9261.32     97.27 o
  -3   4   3     5453.29     5400.08     60.11 o
  -2   4   3       78.61       89.94      5.43 o
  -1   4   3     3456.36     3413.98     35.69 o
   0   4   3    22572.41    23153.35    208.92 o
   1   4   3    12670.59    12050.13    120.99 o
   2   4   3    17906.18    17577.06    139.76 o
   3   4   3     4977.17     4896.23     50.18 o
   4   4   3     4602.52     4898.38     55.34 o
   5   4   3     5164.52     4866.00     50.85 o
   6   4   3     5881.79     5767.27     64.47 o
   7   4   3     2423.69     2390.92     27.19 o
   8   4   3      358.62      361.58      9.79 o
   9   4   3      103.24       84.98      7.56 o
  10   4   3        0.52        9.32      5.18 o
  11   4   3       44.10       65.42      7.25 o
  12   4   3       70.10       85.38      7.83 o
  13   4   3      694.09      612.21     15.84 o
  14   4   3      228.10      176.53     11.07 o
  15   4   3       31.09        9.30      7.34 o
  16   4   3      623.85      666.35     26.79 o
  17   4   3     1378.85     1432.86     33.03 o
  18   4   3      559.75      516.12     21.41 o
  19   4   3      524.62      518.34     22.21 o
  20   4   3       61.58       56.95     12.79 o
  21   4   3       53.32       32.51     11.61 o
  22   4   3      381.91      383.22     23.86 o
  23   4   3      253.44      233.39     31.31 o
 -23   5   3        9.69      -10.55     14.72 o
 -22   5   3      237.22      221.35     20.71 o
 -21   5   3       48.49       27.00     13.98 o
 -20   5   3       17.42        8.66     11.75 o
 -19   5   3       25.72       32.31     12.51 o
 -18   5   3        0.21      -13.63     13.63 o
 -17   5   3      170.51      141.55     15.29 o
 -16   5   3        8.22       15.23      9.70 o
 -15   5   3        0.58       -8.67      8.67 o
 -14   5   3      269.69      247.23     15.72 o
 -13   5   3      130.98      134.66     12.55 o
 -12   5   3      151.39      169.29     10.63 o
 -11   5   3      374.58      377.20     14.23 o
 -10   5   3      636.28      599.48     17.47 o
  -9   5   3      340.26      311.68     13.10 o
  -8   5   3      502.02      478.59     14.11 o
  -7   5   3      778.63      794.78     17.54 o
  -6   5   3      387.25      371.25     15.61 o
  -5   5   3      189.96      193.26     10.83 o
  -4   5   3      822.92      805.33     20.43 o
  -3   5   3       40.20       36.12      5.40 o
  -2   5   3      125.28      133.65      7.03 o
  -1   5   3      187.74      218.41      7.64 o
   0   5   3       21.93       29.43      3.83 o
   1   5   3      375.04      359.85     10.58 o
   2   5   3       59.97       60.55      4.41 o
   3   5   3       37.10       40.11      4.75 o
   4   5   3      147.14      138.29      8.34 o
   5   5   3        9.35        6.63      4.30 o
   6   5   3     1930.89     1957.66     26.32 o
   7   5   3     2292.78     2250.59     29.80 o
   8   5   3        1.95        0.65      3.89 o
   9   5   3      593.97      560.97     15.76 o
  10   5   3      114.55      139.08      8.60 o
  11   5   3      916.99      912.33     21.48 o
  12   5   3      721.95      700.44     29.91 o
  13   5   3      305.09      291.20     15.65 o
  14   5   3       98.97       98.84     10.75 o
  15   5   3      123.79       82.06     13.00 o
  16   5   3      120.68       92.62     11.63 o
  17   5   3        1.22        3.87      9.04 o
  18   5   3        0.58       -4.31      9.27 o
  19   5   3      147.54      127.66     24.30 o
  20   5   3      213.15      142.76     17.07 o
  21   5   3       29.52       40.52     14.25 o
  22   5   3        0.37       10.04     12.55 o
  23   5   3      152.72      160.66     23.19 o
 -22   6   3      182.28      182.15     23.12 o
 -21   6   3      179.36      184.85     19.17 o
 -20   6   3        7.14       14.43     12.20 o
 -19   6   3        4.62       -4.44     11.04 o
 -18   6   3      105.38      135.72     15.87 o
 -17   6   3       67.47       76.23     16.51 o
 -16   6   3      143.81      147.05     14.95 o
 -15   6   3      121.46      137.49     14.10 o
 -14   6   3       67.44       92.45     12.37 o
 -13   6   3        7.34       14.02      8.50 o
 -12   6   3      214.25      205.61     13.04 o
 -11   6   3       14.25        8.46      6.69 o
 -10   6   3        0.73       -3.57      5.55 o
  -9   6   3      616.41      596.77     15.65 o
  -8   6   3      119.08      131.24      8.68 o
  -7   6   3      642.10      688.18     19.32 o
  -6   6   3      113.70      143.99     10.13 o
  -5   6   3        9.11        0.24      6.13 o
  -4   6   3       42.59       38.49      7.48 o
  -3   6   3       92.54       77.63      8.90 o
  -2   6   3        8.56        5.44      7.57 o
  -1   6   3      278.30      318.27     10.54 o
   0   6   3      210.07      186.29      8.65 o
   1   6   3      588.36      526.61     14.42 o
   2   6   3     1447.08     1376.51     23.56 o
   3   6   3     1660.14     1720.59     61.40 o
   4   6   3      296.51      312.95     13.65 o
   5   6   3     1007.28      950.93     17.01 o
   6   6   3      271.02      250.47     12.40 o
   7   6   3     2169.50     2052.67     28.96 o
   8   6   3      926.70      851.16     20.97 o
   9   6   3     1087.54      992.20     23.86 o
  10   6   3       10.00       -1.80      7.78 o
  11   6   3      298.24      315.70     15.67 o
  12   6   3      943.92      914.82     25.85 o
  13   6   3      423.89      382.42     19.92 o
  14   6   3       64.32       21.39      9.93 o
  15   6   3        5.71       17.20      8.94 o
  16   6   3        5.51        8.71      8.94 o
  17   6   3      175.17      219.19     15.60 o
  18   6   3        4.02       -4.00      9.02 o
  19   6   3       25.99       28.68     12.26 o
  20   6   3      136.38      169.72     17.56 o
  21   6   3       11.63        2.03     12.13 o
 -20   7   3        2.88       -8.41     13.26 o
 -19   7   3       38.91        4.86     17.72 o
 -18   7   3       39.73       38.55     13.97 o
 -17   7   3      265.45      302.37     19.88 o
 -16   7   3       64.87       92.18     13.85 o
 -15   7   3       86.53      102.59     13.74 o
 -14   7   3       81.82       66.00     11.36 o
 -13   7   3        1.51        2.15      8.30 o
 -12   7   3      483.97      614.75     21.14 o
 -11   7   3     1999.40     2111.34     34.63 o
 -10   7   3     1538.03     1497.46     26.45 o
  -9   7   3     1353.72     1205.82     23.22 o
  -8   7   3      691.82      601.99     18.48 o
  -7   7   3       55.81       86.93      9.32 o
  -6   7   3     1014.33      979.51     22.37 o
  -5   7   3     2129.83     1977.50     34.83 o
  -4   7   3     2642.08     2366.90     38.50 o
  -3   7   3     3274.98     3005.86     55.87 o
  -2   7   3      341.43      317.51     16.91 o
  -1   7   3        0.97       -4.45      8.04 o
   0   7   3      277.34      228.35     11.79 o
   1   7   3      490.61      410.77     14.88 o
   2   7   3      555.82      535.04     27.73 o
   3   7   3      239.82      269.34     29.41 o
   4   7   3      323.76      305.08     16.60 o
   5   7   3       32.44       29.78      8.83 o
   6   7   3      649.04      630.07     22.64 o
   7   7   3      122.13      116.83      9.19 o
   8   7   3      628.92      614.81     18.46 o
   9   7   3      442.00      463.43     17.36 o
  10   7   3       36.90       27.80     10.82 o
  11   7   3      509.68      439.19     18.27 o
  12   7   3     1079.13     1039.43     27.79 o
  13   7   3     1259.39     1272.33     32.11 o
  14   7   3      664.55      749.95     25.85 o
  15   7   3       47.56       63.54     18.15 o
  16   7   3       37.99       45.10     11.24 o
  17   7   3      475.90      462.09     21.08 o
  18   7   3      362.91      356.29     21.84 o
  19   7   3      250.89      231.44     21.73 o
  20   7   3       27.10       30.79     14.74 o
 -19   8   3       94.18       47.15     16.79 o
 -18   8   3       16.49       26.03     23.32 o
 -17   8   3      232.00      310.90     24.30 o
 -16   8   3      574.17      605.86     30.27 o
 -15   8   3      576.20      514.38     27.99 o
 -14   8   3      220.17      193.48     26.39 o
 -13   8   3       98.79       69.07     14.17 o
 -12   8   3        0.03       14.57      8.81 o
 -11   8   3      293.44      257.17     17.14 o
 -10   8   3       35.74       31.76      7.93 o
  -9   8   3      402.88      342.36     16.48 o
  -8   8   3        7.69       -1.40      7.13 o
  -7   8   3       37.32       43.72      8.81 o
  -6   8   3      706.58      806.49     21.49 o
  -5   8   3      871.84      928.71     22.84 o
  -4   8   3      985.51      976.80     40.29 o
  -3   8   3      115.60       69.65     12.10 o
  -2   8   3       14.25       17.30     10.04 o
  -1   8   3      475.22      513.80     23.32 o
   0   8   3     2164.68     2121.42     37.85 o
   1   8   3     2570.34     2539.77     48.09 o
   2   8   3     2160.39     2088.99     50.03 o
   3   8   3      469.42      570.49     92.79 o
   4   8   3       14.21       -1.19     22.89 o
   5   8   3      818.23      763.43     25.98 o
   6   8   3      809.66      795.82     27.53 o
   7   8   3     1592.68     1613.20     40.08 o
   8   8   3      254.02      268.55     20.58 o
   9   8   3      184.66      233.97     13.39 o
  10   8   3       48.73       49.40     10.11 o
  11   8   3        1.93       -7.19      7.56 o
  12   8   3       10.00       11.53      8.79 o
  13   8   3       19.20       20.28      9.97 o
  14   8   3        0.44      -10.06     10.06 o
  15   8   3       47.04       50.29     13.73 o
  16   8   3       65.40       76.46     13.84 o
  17   8   3      164.63      165.19     17.69 o
  18   8   3      199.27      185.46     21.40 o
  19   8   3       84.22       78.16     16.68 o
 -17   9   3       24.61       22.90     14.11 o
 -16   9   3       50.58       63.78     16.67 o
 -15   9   3       29.63       30.68     14.39 o
 -14   9   3        0.65       -6.41     11.82 o
 -13   9   3       20.55       24.88     26.42 o
 -12   9   3      152.79      220.46     19.38 o
 -11   9   3      363.10      459.29     24.49 o
 -10   9   3      483.16      502.29     29.48 o
  -9   9   3      242.47      256.44     17.20 o
  -8   9   3        4.03        6.80      9.69 o
  -7   9   3       35.93       88.21     12.30 o
  -6   9   3      110.16      173.01     18.30 o
  -5   9   3      452.55      512.48     29.69 o
  -4   9   3      363.05      380.60     23.47 o
  -3   9   3      341.21      344.71     22.75 o
  -2   9   3       11.53        3.63     15.22 o
  -1   9   3       10.32       10.70     11.64 o
   0   9   3        8.00       19.76     11.77 o
   1   9   3       19.61        0.33     11.36 o
   2   9   3        0.77        1.17     11.58 o
   3   9   3        0.02       -7.00     11.34 o
   4   9   3       74.99       68.85     14.73 o
   5   9   3       63.33       89.97     16.12 o
   6   9   3      589.19      597.98     27.23 o
   7   9   3      300.42      335.84     22.52 o
   8   9   3      300.19      332.63     23.22 o
   9   9   3       41.37       51.59     14.78 o
  10   9   3       86.28       70.09     19.08 o
  11   9   3      376.60      434.81     22.08 o
  12   9   3      485.02      550.58     24.93 o
  13   9   3      206.34      288.26     40.40 o
  14   9   3       24.67       29.92     15.32 o
  15   9   3        8.02       -9.14     10.78 o
  16   9   3       26.79       -1.84     11.13 o
  17   9   3       88.10       95.69     16.66 o
 -14  10   3       19.32       12.44     13.01 o
 -13  10   3        0.42       12.70     12.50 o
 -12  10   3        6.30        8.78     11.88 o
 -11  10   3       15.30       11.27     11.76 o
 -10  10   3        0.25       -7.79     16.49 o
  -9  10   3        7.93       18.16     21.35 o
  -8  10   3       16.81       19.59     22.75 o
  -7  10   3        0.01       21.60     17.10 o
  -6  10   3       18.89       14.86     17.22 o
  -5  10   3       57.86      109.25     21.52 o
  -4  10   3       82.20       82.30     16.24 o
  -3  10   3       41.88       49.50     14.66 o
  -2  10   3        2.38        9.20     11.58 o
  -1  10   3       17.98       28.33     18.65 o
   0  10   3       92.87      122.38     44.14 o
   1  10   3      117.86       99.29     41.73 o
   2  10   3      141.63      177.42     20.40 o
   3  10   3       15.56       17.72     14.64 o
   4  10   3       20.03       25.30     14.72 o
   5  10   3       96.52       78.98     17.48 o
   6  10   3        2.41       -2.73     14.43 o
   7  10   3       35.60       70.09     23.18 o
   8  10   3       62.80       63.22     17.36 o
   9  10   3        1.61        2.36     14.89 o
  10  10   3        2.33       -8.11     14.26 o
  11  10   3       29.43       24.77     16.99 o
  12  10   3        5.42       17.91     17.84 o
  13  10   3       65.51       86.25     27.24 o
  14  10   3       12.58       19.52     12.90 o
 -11  11   3       10.22       17.76     16.23 o
 -10  11   3        5.75      -10.34     15.40 o
  -9  11   3        4.33       32.65     24.15 o
  -8  11   3        5.84       34.77     24.24 o
  -7  11   3        2.20        2.77     33.95 o
  -6  11   3        0.97       -5.85     16.91 o
  -5  11   3        7.31        6.70     21.44 o
  -4  11   3        0.43       31.76     19.81 o
  -3  11   3        2.91      -16.23     16.23 o
  -2  11   3       50.08       52.22     20.93 o
  -1  11   3        0.40       -3.28     32.65 o
   0  11   3       10.75        4.15     34.67 o
   1  11   3       37.94       15.74     34.19 o
   2  11   3       37.22       21.73     35.64 o
   3  11   3       23.34       32.03     16.21 o
   4  11   3       13.11       30.16     16.25 o
   5  11   3        0.01       -7.42     14.98 o
   6  11   3       29.70       44.26     17.59 o
   7  11   3        6.75       23.57     19.80 o
   8  11   3        0.99       48.29     20.28 o
   9  11   3        0.17        4.15     17.97 o
  10  11   3        0.07        5.70     21.06 o
  11  11   3        1.80       14.39     22.12 o
  -5  12   3        0.14       13.72     23.47 o
  -4  12   3       28.96        2.80     22.22 o
  -3  12   3        0.19       -3.38     21.93 o
 -24   0   4      544.75      518.17     27.12 o
 -23   0   4      604.24      652.30     35.97 o
 -22   0   4     1774.89     1856.84     51.84 o
 -21   0   4      947.13      982.18     34.43 o
 -20   0   4       98.62       82.25     13.94 o
 -19   0   4     2231.09     2023.29     48.56 o
 -18   0   4     6840.27     6654.96     95.13 o
 -17   0   4     9576.22     9631.43    125.96 o
 -16   0   4     8551.65     8834.04    115.76 o
 -15   0   4     2438.98     2695.99     46.98 o
 -14   0   4     3851.29     3522.34     55.01 o
 -13   0   4     9561.03     9036.52    102.40 o
 -12   0   4     5037.77     5142.72     56.91 o
 -11   0   4     5836.37     6267.84     66.21 o
 -10   0   4     1902.33     2150.79     33.06 o
  -9   0   4      850.63      883.08     15.84 o
  -8   0   4      205.40      226.63      9.69 o
  -7   0   4     3174.65     3140.96     35.02 o
  -6   0   4     1571.40     1376.19     18.37 o
  -5   0   4    22514.73    24057.58    282.17 o
  -4   0   4      204.70      353.48     10.99 o
  -3   0   4     3625.30     3985.03     43.62 o
  -2   0   4    21972.03    22152.06    241.00 o
  -1   0   4    52370.30    52089.80    510.82 o
   0   0   4    61980.31    60981.75    776.65 o
   1   0   4    20150.50    20788.27    326.53 o
   2   0   4     1669.33     1603.36     26.03 o
   3   0   4     1505.77     1240.01     21.40 o
   4   0   4    55960.59    56447.55   1106.87 o
   5   0   4    52628.74    53172.34    722.89 o
   6   0   4    25693.79    26530.73    279.78 o
   7   0   4     3249.09     3178.57     43.69 o
   8   0   4      188.75      206.32      7.82 o
   9   0   4     3885.78     4051.46     56.02 o
  10   0   4     1981.35     2089.54     35.26 o
  11   0   4     4126.10     4177.92     60.10 o
  12   0   4       53.47       77.23     13.01 o
  13   0   4      584.36      603.08     22.36 o
  14   0   4      153.97      123.15     12.74 o
  15   0   4      332.29      266.48     17.08 o
  16   0   4     1178.02     1140.72     33.84 o
  17   0   4     1895.85     1985.54     47.29 o
  18   0   4      333.66      360.42     18.73 o
  19   0   4       91.00      128.84     13.66 o
  20   0   4      470.71      356.89     24.28 o
  21   0   4     1043.35     1046.79     40.09 o
  22   0   4      748.86      830.71     36.97 o
  23   0   4      447.38      490.27     30.54 o
  24   0   4       38.31       65.32     18.62 o
 -24   1   4      367.96      343.79     48.29 o
 -23   1   4      600.24      575.62     32.60 o
 -22   1   4      789.27      804.04     31.86 o
 -21   1   4      407.46      427.05     17.70 o
 -20   1   4        0.27        3.37      7.23 o
 -19   1   4        9.49        7.59      6.78 o
 -18   1   4       21.73       18.49      7.96 o
 -17   1   4       69.52       76.63     14.16 o
 -16   1   4       43.69       56.58      6.89 o
 -15   1   4      310.15      338.32     11.06 o
 -14   1   4     3101.04     2900.67     32.05 o
 -13   1   4      526.26      529.97     11.58 o
 -12   1   4    13298.38    13010.93     93.25 o
 -11   1   4    14541.83    14505.07    107.84 o
 -10   1   4     7703.64     8099.82     63.65 o
  -9   1   4       45.48      109.85     12.41 o
  -8   1   4     9067.69     9018.44     68.38 o
  -7   1   4    28907.81    28447.82    197.83 o
  -6   1   4    29546.35    28910.15    200.17 o
  -5   1   4    32431.23    34108.97    245.66 o
  -4   1   4     5452.64     5662.13     42.42 o
  -3   1   4     1227.77     1224.97     12.74 o
  -2   1   4     6544.84     6854.74     49.76 o
  -1   1   4    21649.77    22955.00    165.80 o
   0   1   4     3503.11     3682.55     29.94 o
   1   1   4     1365.84     1429.67     17.18 o
   2   1   4      235.11      283.57     11.47 o
   3   1   4       68.90       58.27      7.19 o
   4   1   4     2511.88     2514.48     28.01 o
   5   1   4     6716.53     6753.76     66.41 o
   6   1   4     5120.47     4965.75     51.33 o
   7   1   4     3406.10     3294.10     37.29 o
   8   1   4      270.19      298.75     11.46 o
   9   1   4     5707.44     5573.67     55.17 o
  10   1   4     9463.65     9198.88     80.51 o
  11   1   4    18216.63    18209.01    150.38 o
  12   1   4     2132.89     2109.85     29.19 o
  13   1   4      166.06      201.53     11.71 o
  14   1   4      865.79      788.65     21.28 o
  15   1   4     2114.14     1950.63     47.30 o
  16   1   4     2918.53     2794.78     41.52 o
  17   1   4      633.84      705.74     20.42 o
  18   1   4      150.82      195.56     13.58 o
  19   1   4        5.55       -4.20      7.71 o
  20   1   4       69.70       54.00     10.26 o
  21   1   4       22.64       25.97      9.17 o
  22   1   4        0.44        0.48      8.84 o
  23   1   4        2.31       -5.29     11.73 o
  24   1   4       31.29       33.56     12.62 o
 -24   2   4       22.64      -14.54     14.54 o
 -23   2   4       98.91      117.58     20.69 o
 -22   2   4      160.11      168.56     18.63 o
 -21   2   4        3.58       14.29     12.85 o
 -20   2   4        3.14        3.86      9.84 o
 -19   2   4       80.68       69.86     13.37 o
 -18   2   4      458.41      409.50     18.59 o
 -17   2   4     1977.29     1860.70     45.10 o
 -16   2   4      654.46      583.21     18.34 o
 -15   2   4        7.43        2.31      6.63 o
 -14   2   4       62.12       66.33      7.51 o
 -13   2   4      165.73      144.86      8.57 o
 -12   2   4     2448.05     2260.90     28.19 o
 -11   2   4     1639.50     1597.32     23.00 o
 -10   2   4      209.34      191.84      8.11 o
  -9   2   4       77.97       72.53      5.62 o
  -8   2   4       75.85       97.47      5.74 o
  -7   2   4      457.70      470.41     10.11 o
  -6   2   4      156.25      219.04      8.19 o
  -5   2   4     3260.86     3342.94     33.05 o
  -4   2   4      386.42      431.51     10.62 o
  -3   2   4        0.54       10.00      2.53 o
  -2   2   4     6466.64     6627.98     57.56 o
  -1   2   4     4089.34     4160.39     37.66 o
   0   2   4    11517.69    11658.09     98.49 o
   1   2   4     5256.12     5307.84     48.08 o
   2   2   4     2570.24     3019.78     29.19 o
   3   2   4      338.81      254.52      8.78 o
   4   2   4     6235.88     6354.74     63.65 o
   5   2   4     2193.73     1976.02     26.05 o
   6   2   4     1681.39     1630.06     19.41 o
   7   2   4       40.38       52.15      3.98 o
   8   2   4      222.44      183.64      7.69 o
   9   2   4      215.78      178.83      7.54 o
  10   2   4       32.82       48.64      5.86 o
  11   2   4      190.77      181.27      8.29 o
  12   2   4        3.27        3.45      5.14 o
  13   2   4        8.19       21.13      6.38 o
  14   2   4        0.34        1.14      5.70 o
  15   2   4      196.04      196.10     10.80 o
  16   2   4      582.95      579.42     17.21 o
  17   2   4      560.08      533.44     17.32 o
  18   2   4       39.46       36.99      8.52 o
  19   2   4       51.84       53.79     10.89 o
  20   2   4      119.90      101.66     11.72 o
  21   2   4      179.93      156.76     15.17 o
  22   2   4       98.49       75.83     15.57 o
  23   2   4       36.31       40.30     12.77 o
  24   2   4       24.64       16.83     12.26 o
 -24   3   4        2.92      -14.63     14.63 o
 -23   3   4        0.59       -1.14     12.88 o
 -22   3   4        6.53        9.21     12.04 o
 -21   3   4       36.98       17.77     13.12 o
 -20   3   4       84.57       64.82     13.73 o
 -19   3   4        3.31       -4.93     10.46 o
 -18   3   4       10.09       12.72     10.29 o
 -17   3   4       18.45       15.43     10.26 o
 -16   3   4        6.01        3.38      8.34 o
 -15   3   4       95.09       81.88     10.56 o
 -14   3   4        0.46       -0.98      7.20 o
 -13   3   4      670.93      700.67     18.01 o
 -12   3   4      135.66      129.74      9.55 o
 -11   3   4      923.44     1014.61     18.57 o
 -10   3   4      191.11      213.08     14.22 o
  -9   3   4       43.47       51.47      5.62 o
  -8   3   4      343.02      411.27     10.57 o
  -7   3   4      117.61      132.30      6.75 o
  -6   3   4      713.79      830.18     15.26 o
  -5   3   4     2222.91     2378.68     28.53 o
  -4   3   4     1341.79     1474.98     18.93 o
  -3   3   4      126.89      144.32      5.61 o
  -2   3   4      239.65      244.74      7.43 o
  -1   3   4     1710.92     1796.79     28.56 o
   0   3   4     1088.24     1098.70     20.55 o
   1   3   4     3587.21     3777.67     39.97 o
   2   3   4        6.52       12.22      2.79 o
   3   3   4       97.04      102.15      5.21 o
   4   3   4       67.83       62.50      4.12 o
   5   3   4      533.40      520.99      9.95 o
   6   3   4       77.41       71.86      4.78 o
   7   3   4        9.44       22.35      3.65 o
   8   3   4       61.76       81.72      5.49 o
   9   3   4      219.77      247.57      8.12 o
  10   3   4      807.72      746.64     15.30 o
  11   3   4       12.69       14.51      8.38 o
  12   3   4      542.63      585.40     13.97 o
  13   3   4       12.40        9.50      5.53 o
  14   3   4      121.14      113.19      8.86 o
  15   3   4       57.21       74.00      9.52 o
  16   3   4      123.58      135.50     10.14 o
  17   3   4      314.14      290.33     14.67 o
  18   3   4      135.62      120.18     13.01 o
  19   3   4       16.97       -5.69      9.91 o
  20   3   4       22.76       12.60     11.58 o
  21   3   4       77.91       88.96     18.32 o
  22   3   4      130.55      145.96     17.70 o
  23   3   4       40.47       39.48     14.92 o
 -23   4   4      205.64      226.58     21.75 o
 -22   4   4      353.00      367.21     24.19 o
 -21   4   4      147.58      155.96     18.10 o
 -20   4   4      169.02      158.42     17.54 o
 -19   4   4      159.14      171.24     17.30 o
 -18   4   4     1299.54     1415.16     37.91 o
 -17   4   4     2193.29     2284.56     47.94 o
 -16   4   4     1417.71     1423.73     35.70 o
 -15   4   4      218.55      249.83     16.34 o
 -14   4   4        3.08       12.72      9.08 o
 -13   4   4      482.18      519.81     20.76 o
 -12   4   4     1247.88     1290.66     29.99 o
 -11   4   4     3372.77     3393.13     54.15 o
 -10   4   4      841.83      883.74     18.44 o
  -9   4   4      970.80     1023.58     17.43 o
  -8   4   4      375.10      444.36     11.04 o
  -7   4   4        1.47        9.37      3.77 o
  -6   4   4      170.70      152.42      7.80 o
  -5   4   4       74.65       77.40      6.68 o
  -4   4   4        4.51        0.82      3.79 o
  -3   4   4      519.90      659.11     11.99 o
  -2   4   4     3742.73     3783.27     41.44 o
  -1   4   4     4999.88     4915.21     57.89 o
   0   4   4     7379.63     7323.94     91.09 o
   1   4   4     5876.60     5401.08     69.83 o
   2   4   4       96.16       98.51     10.75 o
   3   4   4     1098.29     1105.80     21.13 o
   4   4   4      973.10      923.47     14.35 o
   5   4   4    12744.57    12623.33    111.08 o
   6   4   4     7726.95     7373.28     73.70 o
   7   4   4     2611.95     2554.27     28.24 o
   8   4   4      442.21      390.38     10.86 o
   9   4   4      900.33      929.40     19.01 o
  10   4   4      460.20      479.45     12.15 o
  11   4   4     2098.71     1988.87     29.67 o
  12   4   4     1742.87     1599.13     26.70 o
  13   4   4      129.35       90.09      9.65 o
  14   4   4      188.19      210.24     13.22 o
  15   4   4       18.65        6.01      8.26 o
  16   4   4        0.97       -5.02      7.99 o
  17   4   4      123.19      135.05     12.99 o
  18   4   4       45.21       57.61     11.41 o
  19   4   4       74.27      108.39     13.63 o
  20   4   4        6.54      -11.04     11.04 o
  21   4   4       79.18       68.66     15.08 o
  22   4   4      306.93      360.64     31.45 o
  23   4   4      106.91      141.09     18.63 o
 -22   5   4      188.87      187.69     19.95 o
 -21   5   4      104.44      121.31     20.01 o
 -20   5   4       33.50       18.95     12.59 o
 -19   5   4       43.19       28.83     12.57 o
 -18   5   4       26.19       33.29     12.80 o
 -17   5   4       22.29       27.55     11.61 o
 -16   5   4       52.45       58.33     17.50 o
 -15   5   4      108.53       89.96     12.97 o
 -14   5   4      733.04      772.57     26.06 o
 -13   5   4     1217.32     1352.37     32.66 o
 -12   5   4     3563.98     3668.67     58.66 o
 -11   5   4     6739.19     6595.35    104.94 o
 -10   5   4     1584.55     1447.89     31.35 o
  -9   5   4       16.54       33.29     18.89 o
  -8   5   4     2410.28     2590.25     58.92 o
  -7   5   4     8341.44     8219.99    101.82 o
  -6   5   4    17122.57    16669.92    171.38 o
  -5   5   4     9705.12     9230.02    100.29 o
  -4   5   4     2837.62     2608.19     35.92 o
  -3   5   4       62.83       86.57      7.54 o
  -2   5   4     1898.12     1826.10     26.61 o
  -1   5   4     6230.88     5956.44     73.84 o
   0   5   4     3164.37     2951.86     35.01 o
   1   5   4     1511.11     1511.27     31.48 o
   2   5   4        4.21        7.44      3.90 o
   3   5   4      407.08      398.80     11.11 o
   4   5   4      417.45      435.82     10.82 o
   5   5   4     1604.61     1642.92     22.03 o
   6   5   4      983.21      945.58     16.29 o
   7   5   4      773.66      768.72     15.21 o
   8   5   4      512.96      505.88     13.10 o
   9   5   4      100.06      100.10      7.39 o
  10   5   4     4684.19     4614.17     65.30 o
  11   5   4     6093.30     5975.65     81.77 o
  12   5   4     2275.60     2223.04     41.46 o
  13   5   4      252.87      282.05     15.62 o
  14   5   4       72.99       94.99     15.80 o
  15   5   4     1286.68     1190.09     28.96 o
  16   5   4     1346.72     1304.81     31.13 o
  17   5   4     1379.33     1389.32     35.89 o
  18   5   4      222.02      251.66     17.00 o
  19   5   4        6.52       10.16     10.42 o
  20   5   4       80.96       78.25     29.86 o
  21   5   4      208.36      164.33     18.22 o
  22   5   4        8.06      -11.08     11.75 o
 -21   6   4       23.63       23.99     13.71 o
 -20   6   4       22.32       21.89     13.23 o
 -19   6   4      168.24      207.81     18.84 o
 -18   6   4     1280.93     1439.44     39.54 o
 -17   6   4     1364.51     1314.76     36.82 o
 -16   6   4     1129.82     1033.52     31.84 o
 -15   6   4      371.60      302.77     18.54 o
 -14   6   4      113.21      172.40     14.66 o
 -13   6   4     1531.28     1588.42     38.60 o
 -12   6   4      548.59      534.67     21.42 o
 -11   6   4     1539.79     1377.26     26.55 o
 -10   6   4      399.88      291.56     13.94 o
  -9   6   4      109.74       99.00     15.99 o
  -8   6   4      152.61      138.21     10.15 o
  -7   6   4        1.54       -0.07      6.21 o
  -6   6   4      496.02      571.47     16.92 o
  -5   6   4     2195.14     2216.18     39.69 o
  -4   6   4        1.59       -1.49      7.24 o
  -3   6   4      117.47      145.85     11.05 o
  -2   6   4     3571.63     3666.32     70.89 o
  -1   6   4     7691.07     7591.59    112.56 o
   0   6   4     8558.67     8382.41    101.94 o
   1   6   4     3396.54     3226.13     46.15 o
   2   6   4      131.48       97.80     17.41 o
   3   6   4      565.95      618.08     47.00 o
   4   6   4     7346.61     7107.27    102.38 o
   5   6   4     8676.68     8641.97    108.36 o
   6   6   4     2481.89     2379.21     42.72 o
   7   6   4      219.24      223.12      9.66 o
   8   6   4       82.90       79.45     11.54 o
   9   6   4      563.81      489.64     17.06 o
  10   6   4      378.49      346.94     16.42 o
  11   6   4      104.39      112.58     10.69 o
  12   6   4      181.41      156.36     13.87 o
  13   6   4       64.12       30.21      9.46 o
  14   6   4        0.48       -7.50      8.17 o
  15   6   4      252.60      291.77     17.56 o
  16   6   4      208.71      221.91     15.26 o
  17   6   4      999.64     1036.74     41.92 o
  18   6   4      148.93      157.53     16.59 o
  19   6   4        5.79       13.66     11.16 o
  20   6   4       81.62      107.96     15.61 o
  21   6   4      269.06      240.91     20.75 o
 -20   7   4       12.84       40.51     16.92 o
 -19   7   4       15.59       17.37     12.76 o
 -18   7   4        3.41        8.71     11.97 o
 -17   7   4        0.05       -2.62     10.76 o
 -16   7   4        5.00        7.91     11.17 o
 -15   7   4       27.25       41.29     11.59 o
 -14   7   4       51.34       72.87     12.48 o
 -13   7   4      202.48      226.18     19.11 o
 -12   7   4      645.96      741.56     23.43 o
 -11   7   4      666.26      719.83     22.36 o
 -10   7   4      273.22      256.89     12.91 o
  -9   7   4        5.27       31.75      8.30 o
  -8   7   4      846.98      993.20     24.20 o
  -7   7   4     1073.82     1188.56     25.62 o
  -6   7   4     1110.18     1153.12     29.11 o
  -5   7   4       74.99       73.82     10.58 o
  -4   7   4      305.69      269.69     16.84 o
  -3   7   4       12.38        4.10      8.85 o
  -2   7   4      241.25      265.65     26.73 o
  -1   7   4      211.87      233.96     15.38 o
   0   7   4        0.10       -5.40      5.40 o
   1   7   4        1.55        3.16      5.67 o
   2   7   4       18.33       11.63      8.01 o
   3   7   4      262.79      257.72     20.91 o
   4   7   4      230.30      289.97     17.22 o
   5   7   4      583.99      650.25     26.91 o
   6   7   4      522.52      538.88     21.16 o
   7   7   4      858.05      831.35     26.90 o
   8   7   4      116.40      152.62      9.70 o
   9   7   4      476.22      574.75     18.15 o
  10   7   4     1064.83     1155.03     28.82 o
  11   7   4     1094.39     1216.85     28.82 o
  12   7   4      170.50      188.21     13.56 o
  13   7   4        1.84        3.64      8.85 o
  14   7   4      179.80      192.22     14.86 o
  15   7   4      289.87      319.39     18.60 o
  16   7   4       79.45      103.50     13.98 o
  17   7   4        2.93        7.41     10.66 o
  18   7   4       21.88       11.31     11.08 o
  19   7   4       12.89       -7.35     10.95 o
  20   7   4       10.48      -12.97     12.97 o
 -18   8   4        5.17       11.52     13.78 o
 -17   8   4        0.61       12.00     13.65 o
 -16   8   4        1.08       -3.19     12.63 o
 -15   8   4        0.96      -11.97     12.22 o
 -14   8   4        0.20       -9.74      9.74 o
 -13   8   4        5.94       16.45     10.01 o
 -12   8   4       16.92       21.18     10.53 o
 -11   8   4       22.83       31.07      9.50 o
 -10   8   4       37.16       50.28     10.75 o
  -9   8   4       35.88       42.34      8.86 o
  -8   8   4        0.45       -6.22      6.22 o
  -7   8   4       33.05       28.61      9.19 o
  -6   8   4       11.31       -5.40      8.27 o
  -5   8   4      112.94      115.20     13.93 o
  -4   8   4      113.81      134.72     14.29 o
  -3   8   4        1.93        8.97      9.59 o
  -2   8   4      137.81      172.46     18.82 o
  -1   8   4       37.65       59.83     11.62 o
   0   8   4       10.63       28.40     10.51 o
   1   8   4       49.79       75.10      9.14 o
   2   8   4       32.52       36.88     10.66 o
   3   8   4       76.70      115.72     13.46 o
   4   8   4       47.30       86.06     12.93 o
   5   8   4       48.98       13.78     10.37 o
   6   8   4      167.96      146.16     16.60 o
   7   8   4      101.07       92.51     12.66 o
   8   8   4       32.24       22.63     10.09 o
   9   8   4       15.79       13.91     11.03 o
  10   8   4      210.16      214.81     17.13 o
  11   8   4      486.12      455.05     18.34 o
  12   8   4      115.31       94.12     11.42 o
  13   8   4       23.55        6.37      9.76 o
  14   8   4        0.28        4.40     10.37 o
  15   8   4      198.35      258.14     21.62 o
  16   8   4       85.99      120.86     17.08 o
  17   8   4       83.27       72.78     14.20 o
  18   8   4       11.99        2.33     11.41 o
 -16   9   4        3.73      -11.91     14.81 o
 -15   9   4       32.19       61.62     16.29 o
 -14   9   4       23.96        7.97     12.65 o
 -13   9   4       75.28       93.71     16.68 o
 -12   9   4       68.75       68.08     14.66 o
 -11   9   4       79.45       81.62     14.82 o
 -10   9   4       59.39       33.92     12.18 o
  -9   9   4       13.39       17.86     10.45 o
  -8   9   4      104.78      136.97     12.57 o
  -7   9   4      102.59       81.81     13.05 o
  -6   9   4       69.83       45.36     12.22 o
  -5   9   4      215.76      163.42     15.34 o
  -4   9   4      209.12      182.14     16.04 o
  -3   9   4       99.24      110.52     22.04 o
  -2   9   4        1.02       11.09     10.45 o
  -1   9   4      295.72      244.82     18.37 o
   0   9   4      261.12      241.07     18.25 o
   1   9   4      268.68      251.90     18.29 o
   2   9   4      341.84      325.74     20.58 o
   3   9   4        0.31        0.31     10.25 o
   4   9   4       19.01        4.37     11.07 o
   5   9   4       74.47       90.94     14.72 o
   6   9   4       96.45       87.67     17.05 o
   7   9   4        1.78      -10.24     12.56 o
   8   9   4       11.62        6.84     12.55 o
   9   9   4        0.93        4.06     15.45 o
  10   9   4       30.03       34.00     17.19 o
  11   9   4       46.99       27.82     18.45 o
  12   9   4       85.51       84.52     23.37 o
  13   9   4       26.47       42.24     11.26 o
  14   9   4       18.58       23.10     12.39 o
  15   9   4       15.43        1.16     11.73 o
  16   9   4       74.96       77.72     16.49 o
 -14  10   4        9.74       -4.95     11.88 o
 -13  10   4        9.07       -9.42     11.51 o
 -12  10   4       27.65       10.97     21.39 o
 -11  10   4      154.09      144.23     17.33 o
 -10  10   4      106.69       88.18     15.55 o
  -9  10   4       94.69       93.54     18.62 o
  -8  10   4       65.50       97.13     17.04 o
  -7  10   4        0.95       -5.91     14.86 o
  -6  10   4        0.06       -7.82     20.57 o
  -5  10   4       11.85       23.47     28.88 o
  -4  10   4        1.34       -6.90     18.77 o
  -3  10   4       31.55       57.20     15.21 o
  -2  10   4      221.93      247.30     28.73 o
  -1  10   4       90.25       75.49     15.78 o
   0  10   4      154.81      153.29     48.68 o
   1  10   4      190.45      230.76     55.06 o
   2  10   4       64.69       61.04     16.59 o
   3  10   4       29.97        8.03     14.07 o
   4  10   4      154.40      135.83     19.10 o
   5  10   4      396.98      344.95     36.51 o
   6  10   4      238.78      239.73     32.21 o
   7  10   4      143.43      174.34     22.12 o
   8  10   4        8.57       -4.24     14.88 o
   9  10   4       26.67       13.62     15.89 o
  10  10   4       16.93       -0.70     19.17 o
  11  10   4       77.72      119.99     22.17 o
  12  10   4       42.42       46.46     23.37 o
  13  10   4       11.25       53.12     23.28 o
 -10  11   4        3.90       -4.17     17.34 o
  -9  11   4        0.77       -1.83     15.31 o
  -8  11   4       25.62       53.18     17.39 o
  -7  11   4      133.47      151.42     26.05 o
  -6  11   4      118.02      151.83     29.75 o
  -5  11   4      127.34      115.85     24.60 o
  -4  11   4       31.23       16.66     19.91 o
  -3  11   4        0.11      -14.33     17.21 o
  -2  11   4        0.07       17.17     18.31 o
  -1  11   4       78.77       63.36     42.60 o
   0  11   4       23.46       42.40     37.09 o
   1  11   4       16.96       38.92     38.34 o
   2  11   4        1.93       -5.22     33.23 o
   3  11   4       23.67       63.94     44.91 o
   4  11   4       36.22       38.35     36.99 o
   8  11   4        6.20       10.53     18.64 o
   9  11   4        2.04        4.44     18.93 o
  10  11   4       65.24       65.10     21.93 o
  -3  12   4       10.02       17.19     24.73 o
 -24   1   5      279.10      300.01     27.43 o
 -23   1   5      147.76      164.08     16.36 o
 -22   1   5       96.14      101.12     14.39 o
 -21   1   5        0.06       -1.96     10.31 o
 -20   1   5       50.30       45.81     11.09 o
 -19   1   5       11.73       18.40      9.32 o
 -18   1   5       53.72       57.69      9.62 o
 -17   1   5      141.44      139.83     11.04 o
 -16   1   5       77.68       95.38      9.89 o
 -15   1   5      464.91      439.10     15.54 o
 -14   1   5     1402.65     1415.46     23.96 o
 -13   1   5     2803.98     2842.91     45.12 o
 -12   1   5      291.21      315.06     11.93 o
 -11   1   5        4.61       39.81     10.90 o
 -10   1   5      568.36      539.28     11.26 o
  -9   1   5     2180.78     2111.39     23.23 o
  -8   1   5    10991.21    11154.78     92.56 o
  -7   1   5    12512.34    12905.07    104.02 o
  -6   1   5     1488.57     1434.41     17.31 o
  -5   1   5      218.80      251.01      6.21 o
  -4   1   5       13.48       47.54      4.99 o
  -3   1   5     7732.02     7943.61     58.04 o
  -2   1   5    10654.36    11165.88     83.81 o
  -1   1   5     7258.02     7770.32     59.70 o
   0   1   5     1613.74     1701.46     17.39 o
   1   1   5      272.82      286.85      6.66 o
   2   1   5       16.63       12.02      2.77 o
   3   1   5     1718.72     1932.69     28.22 o
   4   1   5      244.19      273.37      7.31 o
   5   1   5     1735.28     1895.83     26.38 o
   6   1   5        8.25       15.60      7.78 o
   7   1   5     1595.44     1598.54     22.15 o
   8   1   5      966.80      933.34     16.52 o
   9   1   5     2659.64     2606.85     34.37 o
  10   1   5     3336.51     3355.40     35.80 o
  11   1   5     1491.04     1538.19     23.10 o
  12   1   5      454.39      421.64     13.70 o
  13   1   5     1458.17     1389.73     24.75 o
  14   1   5     1049.30     1006.07     21.65 o
  15   1   5      599.80      634.38     18.26 o
  16   1   5      569.46      606.31     17.17 o
  17   1   5      102.88      130.54     12.74 o
  18   1   5      110.79      120.58     11.20 o
  19   1   5       80.69       74.93     10.69 o
  20   1   5       78.43      101.80     13.97 o
  21   1   5       27.70       55.68     11.86 o
  22   1   5       11.51        9.53     10.61 o
  23   1   5        1.95       -4.64     10.44 o
  24   1   5        0.05        6.48     11.24 o
 -23   2   5      188.02      187.48     23.39 o
 -22   2   5        0.63      -13.86     13.86 o
 -21   2   5       51.13       24.63     14.90 o
 -20   2   5     1911.91     1863.57     52.84 o
 -19   2   5     3952.50     3961.06     96.20 o
 -18   2   5     3518.55     3590.97     56.51 o
 -17   2   5     2062.78     2263.02     38.89 o
 -16   2   5        1.40       17.59      7.41 o
 -15   2   5     1705.16     1676.24     29.64 o
 -14   2   5     7485.49     7563.26     85.14 o
 -13   2   5    11742.52    11797.52    118.05 o
 -12   2   5     3454.34     3645.18     42.01 o
 -11   2   5      977.30     1145.25     19.70 o
 -10   2   5       45.33       65.33      6.66 o
  -9   2   5      575.66      565.68     12.56 o
  -8   2   5      285.66      352.36     16.49 o
  -7   2   5      261.34      295.99      8.86 o
  -6   2   5       17.51       39.51      5.03 o
  -5   2   5       91.70      122.71      5.37 o
  -4   2   5     1278.69     1213.99     15.37 o
  -3   2   5    15438.13    16138.38    146.38 o
  -2   2   5    13418.13    13464.89    100.21 o
  -1   2   5    15183.52    15113.68    110.92 o
   0   2   5     2135.66     1988.70     19.99 o
   1   2   5      342.89      307.51      7.47 o
   2   2   5    16236.55    16690.09    152.35 o
   3   2   5    21566.98    21136.62    209.13 o
   4   2   5    22349.18    22137.44    248.01 o
   5   2   5    14255.85    14550.31    136.13 o
   6   2   5      963.95      987.22     16.44 o
   7   2   5     1937.33     1931.09     32.58 o
   8   2   5     5937.79     6002.92     63.44 o
   9   2   5     5050.49     5075.80     56.16 o
  10   2   5     2683.85     2620.26     34.83 o
  11   2   5      126.68      120.77      7.92 o
  12   2   5      602.68      598.80     14.95 o
  13   2   5      269.62      298.35     12.21 o
  14   2   5       13.05       17.27      6.80 o
  15   2   5       39.54       39.18      7.81 o
  16   2   5      191.44      233.75     11.91 o
  17   2   5       89.13      108.63     10.66 o
  18   2   5        5.86       -4.40      8.01 o
  19   2   5      366.01      320.03     18.74 o
  20   2   5      178.28      173.89     15.50 o
  21   2   5      605.33      646.67     24.78 o
  22   2   5      167.14      247.80     17.46 o
  23   2   5       19.37       27.53     10.50 o
 -23   3   5      458.79      403.39     29.19 o
 -22   3   5      178.36      174.48     21.87 o
 -21   3   5        7.71       -3.64     18.44 o
 -20   3   5      200.27      227.98     18.88 o
 -19   3   5      386.41      404.52     22.29 o
 -18   3   5      110.70       84.05     14.26 o
 -17   3   5       97.55       83.99     13.01 o
 -16   3   5      194.36      186.87     15.25 o
 -15   3   5      434.29      438.23     20.05 o
 -14   3   5     2474.09     2410.16     40.51 o
 -13   3   5     2721.18     2816.43     43.77 o
 -12   3   5     1223.55     1265.10     23.47 o
 -11   3   5     4922.73     4853.72     68.86 o
 -10   3   5     1277.39     1308.51     22.50 o
  -9   3   5    13275.24    13339.78    117.36 o
  -8   3   5    22631.79    22524.29    190.89 o
  -7   3   5    20535.28    20320.14    185.77 o
  -6   3   5    13721.18    13311.99    124.63 o
  -5   3   5      493.02      517.50     17.30 o
  -4   3   5     5148.42     5215.28     48.83 o
  -3   3   5    18363.48    19060.18    186.74 o
  -2   3   5    16558.12    16475.83    162.16 o
  -1   3   5     8505.87     8479.98     95.33 o
   0   3   5     2915.39     2823.88     31.90 o
   1   3   5      243.09      239.18      7.60 o
   2   3   5      359.04      360.85      9.17 o
   3   3   5       19.65       26.24      4.14 o
   4   3   5     1324.63     1366.10     23.21 o
   5   3   5        5.88        8.85      4.04 o
   6   3   5      272.51      263.99      7.85 o
   7   3   5      267.83      275.73     14.48 o
   8   3   5     4180.59     4257.52     42.87 o
   9   3   5    10294.33    10190.37     98.84 o
  10   3   5     2255.46     2277.84     26.58 o
  11   3   5     4517.77     4443.11     47.08 o
  12   3   5       19.47       41.15      7.15 o
  13   3   5     2824.74     2732.49     39.24 o
  14   3   5     3509.39     3364.95     46.24 o
  15   3   5     3722.12     3680.30     81.65 o
  16   3   5      810.19      818.20     21.97 o
  17   3   5       55.08       90.65     10.43 o
  18   3   5      111.04       70.18     11.51 o
  19   3   5      268.52      245.13     16.35 o
  20   3   5      349.70      342.82     21.83 o
  21   3   5       12.77        7.74     12.07 o
  22   3   5        0.44        2.49     12.09 o
  23   3   5        7.17       -0.30     12.22 o
 -22   4   5        0.03       25.80     14.51 o
 -21   4   5      119.54      127.60     17.68 o
 -20   4   5      887.53      894.66     33.32 o
 -19   4   5      561.71      519.48     24.93 o
 -18   4   5     1059.63      986.41     32.29 o
 -17   4   5      696.28      668.72     26.68 o
 -16   4   5       50.14       49.50     11.60 o
 -15   4   5      937.25      964.18     29.25 o
 -14   4   5     2281.57     2160.10     43.52 o
 -13   4   5     2408.72     2293.41     47.95 o
 -12   4   5     1515.43     1340.53     31.28 o
 -11   4   5      604.45      516.53     21.25 o
 -10   4   5        1.39        6.62      6.41 o
  -9   4   5      209.04      204.84     10.96 o
  -8   4   5       90.58       84.93      8.26 o
  -7   4   5       87.02       94.87      6.93 o
  -6   4   5        2.37        1.72      4.50 o
  -5   4   5      251.36      313.73     10.95 o
  -4   4   5      657.55      632.63     13.89 o
  -3   4   5     9062.73     8995.94     93.56 o
  -2   4   5     5724.41     5672.73     56.92 o
  -1   4   5     7786.80     7698.94     85.78 o
   0   4   5      486.97      465.90     15.56 o
   1   4   5       25.90       16.61      5.80 o
   2   4   5     9555.22     9792.60    104.19 o
   3   4   5    10097.00    10013.20    130.64 o
   4   4   5     5204.86     4963.73     57.28 o
   5   4   5     4246.27     4318.50     52.08 o
   6   4   5       64.83       66.45      5.50 o
   7   4   5      650.97      621.95     13.15 o
   8   4   5     2817.14     2633.10     33.09 o
   9   4   5      504.72      478.62     15.37 o
  10   4   5      124.10      132.75      7.86 o
  11   4   5      109.95       76.65      8.58 o
  12   4   5       39.53       12.47      7.03 o
  13   4   5       26.99        3.85      7.02 o
  14   4   5      544.54      594.54     18.30 o
  15   4   5      465.63      503.86     19.52 o
  16   4   5      477.02      472.79     26.38 o
  17   4   5       44.52       23.50      9.97 o
  18   4   5        1.57       -5.30     10.13 o
  19   4   5      834.00      878.50     31.30 o
  20   4   5      481.32      475.18     24.75 o
  21   4   5      235.70      257.37     20.51 o
  22   4   5        5.79      -10.04     12.42 o
 -22   5   5       36.73       39.44     33.13 o
 -21   5   5       23.28        2.05     12.27 o
 -20   5   5       92.49      123.98     25.54 o
 -19   5   5        3.56        2.38     14.40 o
 -18   5   5        0.03       -2.44     10.54 o
 -17   5   5        2.82       11.90     11.81 o
 -16   5   5        0.31        4.23      9.91 o
 -15   5   5       29.49       21.27     10.52 o
 -14   5   5      269.41      215.27     15.66 o
 -13   5   5      341.65      315.98     20.83 o
 -12   5   5      152.67      169.85     13.34 o
 -11   5   5       50.85       52.91     10.18 o
 -10   5   5      784.98      747.63     22.83 o
  -9   5   5       54.70       43.07      9.23 o
  -8   5   5     1474.06     1390.82     29.71 o
  -7   5   5      380.74      409.24     14.66 o
  -6   5   5        5.02       13.35      7.16 o
  -5   5   5      460.79      524.14     15.15 o
  -4   5   5      346.54      388.75     12.79 o
  -3   5   5       15.20       23.67      5.68 o
  -2   5   5        0.73        4.42      4.36 o
  -1   5   5      194.89      188.63     12.68 o
   0   5   5      392.05      391.21     17.04 o
   1   5   5      145.23      166.21     11.85 o
   2   5   5      118.73      127.12      6.30 o
   3   5   5     1483.66     1405.16     23.61 o
   4   5   5     1509.81     1553.00     31.75 o
   5   5   5      919.42      929.09     24.22 o
   6   5   5       42.07       23.30      6.99 o
   7   5   5     1043.02     1147.18     18.57 o
   8   5   5      565.30      596.31     14.11 o
   9   5   5     2160.74     2195.55     34.08 o
  10   5   5      190.76      214.95     11.12 o
  11   5   5        5.27       -8.99      8.99 o
  12   5   5      252.89      289.69     15.05 o
  13   5   5      716.16      751.49     26.98 o
  14   5   5       24.03       21.08      9.62 o
  15   5   5       33.34       25.10      9.00 o
  16   5   5      112.36       94.77     12.11 o
  17   5   5       38.40       25.46     10.14 o
  18   5   5      144.21      107.50     18.01 o
  19   5   5       18.17       23.88     12.39 o
  20   5   5       27.25       36.80     13.11 o
  21   5   5       59.87       66.03     14.75 o
 -20   6   5       56.84       55.89     15.72 o
 -19   6   5      156.53      159.04     17.76 o
 -18   6   5        9.96       14.43     11.67 o
 -17   6   5      118.05      134.34     15.58 o
 -16   6   5       30.99       15.10     10.90 o
 -15   6   5       13.05       -1.81      9.54 o
 -14   6   5      230.14      226.73     18.96 o
 -13   6   5      242.82      230.25     16.13 o
 -12   6   5      455.32      465.37     26.39 o
 -11   6   5      134.22      154.72     13.32 o
 -10   6   5      215.67      242.89     13.47 o
  -9   6   5       69.21       40.37      8.68 o
  -8   6   5        3.52       -7.66      7.66 o
  -7   6   5      908.20      916.92     21.57 o
  -6   6   5       16.26       27.74      7.19 o
  -5   6   5       34.33       58.29      7.46 o
  -4   6   5      244.82      273.83     11.54 o
  -3   6   5      159.80      193.03      9.77 o
  -2   6   5       10.61       -5.77      8.11 o
  -1   6   5        2.94        8.28      8.35 o
   0   6   5       81.98       84.82     12.84 o
   1   6   5       18.93       29.42      7.07 o
   2   6   5       48.25       37.17      6.16 o
   3   6   5      596.83      525.13     16.82 o
   4   6   5      332.00      301.42     13.94 o
   5   6   5      463.65      425.62     17.37 o
   6   6   5     1989.34     1912.13     66.75 o
   7   6   5        6.50       10.41      8.41 o
   8   6   5      150.20      141.40      8.60 o
   9   6   5     1306.46     1251.35     35.19 o
  10   6   5      813.23      756.52     39.47 o
  11   6   5      927.71      839.83     28.25 o
  12   6   5       20.98       -2.70      7.59 o
  13   6   5      120.62      135.59     12.79 o
  14   6   5      388.22      427.32     28.34 o
  15   6   5      228.76      214.95     15.89 o
  16   6   5       98.96       81.51     13.70 o
  17   6   5       43.89       77.55     12.30 o
  18   6   5       18.86       17.51     20.90 o
  19   6   5       49.74       71.56     18.79 o
  20   6   5        0.10       10.62     12.03 o
 -19   7   5       24.19       23.25     13.04 o
 -18   7   5        7.11        7.21     11.96 o
 -17   7   5      106.98      103.85     15.65 o
 -16   7   5       66.16       85.08     14.43 o
 -15   7   5      225.92      275.99     18.89 o
 -14   7   5      393.52      469.19     38.20 o
 -13   7   5      299.06      320.72     17.23 o
 -12   7   5       50.74       37.59      9.74 o
 -11   7   5        0.10        7.77      8.51 o
 -10   7   5       68.73      133.35     11.88 o
  -9   7   5     1004.96     1099.95     35.42 o
  -8   7   5     1843.09     1864.68     34.26 o
  -7   7   5     1996.13     1825.21     33.30 o
  -6   7   5      470.81      394.52     16.23 o
  -5   7   5      267.06      211.45     11.53 o
  -4   7   5       99.74      118.96     11.88 o
  -3   7   5      956.69      887.40     29.45 o
  -2   7   5     1898.71     1872.10     43.67 o
  -1   7   5     1812.83     1670.27     40.39 o
   0   7   5     1083.08      916.32     30.89 o
   1   7   5       21.44       18.14      6.52 o
   2   7   5        4.29       -2.73      9.16 o
   3   7   5      172.77      163.93     13.12 o
   4   7   5      122.21       99.72     12.65 o
   5   7   5        6.77       13.03     12.03 o
   6   7   5       25.79       22.69     13.28 o
   7   7   5       74.04       55.77     11.07 o
   8   7   5       76.97       69.24     16.03 o
   9   7   5      229.52      232.82     30.77 o
  10   7   5      423.76      492.83     24.57 o
  11   7   5      503.87      577.93     27.72 o
  12   7   5        7.19        9.24      8.33 o
  13   7   5      137.64      124.32     12.14 o
  14   7   5      442.34      416.53     19.41 o
  15   7   5      288.17      326.52     18.61 o
  16   7   5      470.31      518.50     23.15 o
  17   7   5       70.74       87.76     13.89 o
  18   7   5        2.56       13.16     11.30 o
  19   7   5      217.18      239.43     19.43 o
 -17   8   5      156.06      137.91     19.92 o
 -16   8   5        1.14       -7.42     11.16 o
 -15   8   5       65.06       88.90     14.67 o
 -14   8   5      386.61      435.32     22.43 o
 -13   8   5      534.26      511.04     23.47 o
 -12   8   5      509.97      453.17     21.36 o
 -11   8   5       78.74       57.69     11.79 o
 -10   8   5      280.57      265.61     16.95 o
  -9   8   5       57.54       60.61     10.94 o
  -8   8   5       11.55       20.00      8.27 o
  -7   8   5      189.22      176.39     12.21 o
  -6   8   5      174.86      151.13     11.56 o
  -5   8   5      103.74      139.39     14.14 o
  -4   8   5       31.05       46.48     12.48 o
  -3   8   5      398.64      406.70     21.64 o
  -2   8   5      784.59      804.02     33.68 o
  -1   8   5     1164.63     1150.52     34.72 o
   0   8   5      140.38      133.65     14.44 o
   1   8   5        1.19       -1.11     17.10 o
   2   8   5      533.71      577.68     22.96 o
   3   8   5     1468.79     1532.80     43.97 o
   4   8   5     2387.88     2328.18     53.81 o
   5   8   5     1608.93     1524.03     60.84 o
   6   8   5      113.40      117.78     30.67 o
   7   8   5      448.98      355.48     22.43 o
   8   8   5      300.02      326.92     24.15 o
   9   8   5      814.05      837.08     30.46 o
  10   8   5       86.09       88.68     14.44 o
  11   8   5       45.83       64.84     13.81 o
  12   8   5        0.20       -3.37      8.31 o
  13   8   5       11.41        2.09      8.66 o
  14   8   5        9.38        7.90     10.03 o
  15   8   5       23.40       10.93     10.80 o
  16   8   5       29.29       31.17     22.02 o
  17   8   5       32.85       24.94     12.48 o
 -15   9   5       27.04       37.74     14.91 o
 -14   9   5       39.30       81.90     15.95 o
 -13   9   5      111.47      153.08     18.60 o
 -12   9   5       74.37       99.04     16.07 o
 -11   9   5       48.62       21.50     12.72 o
 -10   9   5       44.19       86.72     15.00 o
  -9   9   5      394.20      519.93     22.68 o
  -8   9   5      385.41      458.39     23.39 o
  -7   9   5      698.11      706.66     32.74 o
  -6   9   5      258.70      213.35     14.96 o
  -5   9   5        1.13       -1.21     15.24 o
  -4   9   5      121.16      131.41     16.24 o
  -3   9   5      117.65      158.06     16.69 o
  -2   9   5      344.48      351.44     21.41 o
  -1   9   5      187.28      188.65     17.27 o
   0   9   5       82.17      106.95     29.31 o
   1   9   5        2.94       -0.10     19.80 o
   2   9   5        1.99       -6.86     19.61 o
   3   9   5       22.82       24.05     22.12 o
   4   9   5      164.64      178.41     30.33 o
   5   9   5        5.06       11.79     13.96 o
   6   9   5        1.08       -9.76      9.76 o
   7   9   5        3.69       10.91     11.77 o
   8   9   5      175.80      217.55     19.83 o
   9   9   5      379.56      405.38     32.51 o
  10   9   5      195.81      216.56     26.56 o
  11   9   5      166.91      255.29     28.59 o
  12   9   5        0.28        0.68     17.87 o
  13   9   5       47.57       66.07     23.28 o
  14   9   5      183.30      226.99     32.55 o
  15   9   5      168.59      230.42     26.71 o
 -13  10   5        3.88       18.93     12.79 o
 -12  10   5        6.80       27.36     13.04 o
 -11  10   5        7.24      -11.70     11.70 o
 -10  10   5        5.36        2.74     12.10 o
  -9  10   5       28.31       22.99     25.40 o
  -8  10   5       18.68        9.85     21.35 o
  -7  10   5        0.62       10.02     21.73 o
  -6  10   5       47.80       35.98     20.14 o
  -5  10   5        0.23      -10.41     39.50 o
  -4  10   5        4.87        8.24     18.78 o
  -3  10   5      154.36      179.22     20.42 o
  -2  10   5      127.59      169.26     22.22 o
  -1  10   5       80.61      101.58     18.33 o
  10  10   5       13.02       26.85     18.64 o
  11  10   5       33.96       17.10     20.09 o
  12  10   5       22.12       25.60     20.19 o
  -9  11   5        0.02      -20.57     20.57 o
  -8  11   5        9.34       28.59     26.66 o
  -7  11   5        1.49      -19.80     19.80 o
  -6  11   5        8.30        7.93     18.42 o
  -5  11   5        2.64        6.93     19.70 o
  -4  11   5        1.14       14.47     19.05 o
  -3  11   5        7.31      -18.97     19.41 o
  -2  11   5       13.04      -19.80     37.38 o
  -1  11   5       53.83       47.71     40.18 o
   0  11   5       36.97       13.14     40.47 o
   1  11   5        3.27      -29.94     34.67 o
 -23   0   6       52.37       51.09     31.49 o
 -22   0   6      353.32      225.55     41.54 o
 -21   0   6     1750.13     1744.17     92.39 o
 -20   0   6     1562.28     1546.58     59.09 o
 -19   0   6     2771.88     2947.05    107.84 o
 -18   0   6      192.99      276.84     26.64 o
 -17   0   6      429.37      402.89     29.00 o
 -16   0   6     3711.94     3753.57    266.42 o
 -15   0   6    11904.42    11819.30    563.32 o
 -14   0   6     9073.58     9457.39    181.32 o
 -13   0   6     4439.12     4730.82     79.72 o
 -12   0   6      495.05      596.14     23.22 o
 -11   0   6     1304.19     1225.08     59.36 o
 -10   0   6     4164.69     4179.56     59.86 o
  -9   0   6     4867.14     5142.37     61.73 o
  -8   0   6     3253.64     3466.73     44.58 o
  -7   0   6      370.99      438.53     12.59 o
  -6   0   6      542.25      518.11     13.16 o
  -5   0   6     2428.48     2429.02     32.06 o
  -4   0   6     1246.06     1082.77     23.86 o
  -3   0   6     8207.68     8093.84    108.71 o
  -2   0   6     7308.95     7459.55    100.72 o
  -1   0   6        6.44       -2.99      3.89 o
   2   0   6    29097.94    28982.51    625.56 o
   3   0   6    23717.54    23543.37    368.82 o
   4   0   6      838.13      703.94     42.52 o
   5   0   6       28.49       13.75      7.62 o
   6   0   6     7373.13     7222.83    176.51 o
   7   0   6     9480.72     9331.83    158.05 o
   8   0   6     8182.02     8225.67    163.87 o
   9   0   6     2715.81     2734.92     62.06 o
  10   0   6       81.54      107.31     12.77 o
  11   0   6      178.37      146.12     10.30 o
  12   0   6       55.68       66.28     15.15 o
  13   0   6      148.42      174.83     12.70 o
  14   0   6      790.23      750.98     36.18 o
  15   0   6        5.14       -7.01     13.81 o
  16   0   6       15.78        7.02     14.18 o
  17   0   6        0.88       -7.97     27.29 o
  18   0   6      384.25      406.86     52.16 o
  19   0   6      468.46      454.99     33.55 o
  20   0   6      240.61      287.88     35.40 o
  21   0   6        5.11      -11.10     15.06 o
  22   0   6       26.42       22.21     18.21 o
  23   0   6      180.00      135.09     41.82 o
 -23   1   6       12.96      -13.03     27.38 o
 -22   1   6      263.48      239.38     16.43 o
 -21   1   6      392.61      386.39     22.36 o
 -20   1   6      929.29      924.64     28.79 o
 -19   1   6      335.97      346.44     18.32 o
 -18   1   6       97.39       96.80     13.43 o
 -17   1   6      125.61      138.29     12.98 o
 -16   1   6      334.11      343.71     16.02 o
 -15   1   6      297.23      305.25     13.93 o
 -14   1   6      826.70      843.92     19.66 o
 -13   1   6      649.46      628.47     17.37 o
 -12   1   6     1107.56      940.18     19.43 o
 -11   1   6     1799.72     1801.88     25.31 o
 -10   1   6     8220.80     8073.41     75.94 o
  -9   1   6    15420.17    15276.83    132.47 o
  -8   1   6     9899.69     9898.07    111.25 o
  -7   1   6     2669.76     2797.07     27.06 o
  -6   1   6     1214.77     1260.88     14.39 o
  -5   1   6    12636.69    12824.38     92.02 o
  -4   1   6    14739.32    14832.81    117.31 o
  -3   1   6    18152.40    18732.17    136.11 o
  -2   1   6     7994.58     8253.20     67.93 o
  -1   1   6      182.36      174.75      6.21 o
   0   1   6      572.23      598.77     13.77 o
   1   1   6     2864.41     2989.24     64.10 o
   2   1   6     2219.79     2364.49     25.28 o
   3   1   6        2.17        2.11      2.54 o
   4   1   6       94.46      114.83      4.30 o
   5   1   6      141.47      189.46      9.86 o
   6   1   6     1647.72     1690.91     25.42 o
   7   1   6     2791.68     2762.32     37.01 o
   8   1   6     4418.73     4508.09     55.18 o
   9   1   6     1934.15     1952.65     27.00 o
  10   1   6      265.80      272.41      9.94 o
  11   1   6     1362.94     1236.08     21.24 o
  12   1   6      791.47      749.83     17.04 o
  13   1   6     7699.79     7537.75     80.82 o
  14   1   6     1301.28     1359.69     28.55 o
  15   1   6      415.71      490.45     17.84 o
  16   1   6       87.06       62.34      9.82 o
  17   1   6      245.78      216.73     13.53 o
  18   1   6      582.56      544.18     28.33 o
  19   1   6      207.82      212.88     14.80 o
  20   1   6       52.36       58.82     14.39 o
  21   1   6        0.68       16.74     12.33 o
  22   1   6       53.48       72.79     13.11 o
  23   1   6        2.99       -4.92     12.45 o
 -23   2   6       17.08        9.33     15.49 o
 -22   2   6       75.72       62.61     13.63 o
 -21   2   6      297.09      316.23     24.36 o
 -20   2   6      268.94      276.42     18.68 o
 -19   2   6      303.48      303.81     18.79 o
 -18   2   6        6.07       -7.18      9.58 o
 -17   2   6      151.22      118.81     12.14 o
 -16   2   6      773.73      735.37     22.66 o
 -15   2   6      922.98      892.56     26.60 o
 -14   2   6     1641.35     1528.37     30.61 o
 -13   2   6      713.28      641.99     19.39 o
 -12   2   6      171.02      183.75     10.02 o
 -11   2   6      753.43      753.89     17.38 o
 -10   2   6      374.79      373.32     12.45 o
  -9   2   6        3.14        1.92      6.61 o
  -8   2   6       20.67       14.33      4.68 o
  -7   2   6        4.46       13.48      4.28 o
  -6   2   6        0.28        8.25      3.86 o
  -5   2   6      834.43      728.12     14.05 o
  -4   2   6      696.54      685.85     12.33 o
  -3   2   6     7538.28     7821.41     65.50 o
  -2   2   6      428.07      448.27      8.75 o
  -1   2   6      225.69      203.63      5.77 o
   0   2   6     1007.66      992.14     14.82 o
   1   2   6     4782.48     4820.95     49.20 o
   2   2   6     4616.76     4568.01     50.00 o
   3   2   6     3085.24     3250.98     38.87 o
   4   2   6       86.69       88.71      6.29 o
   5   2   6       11.22        2.49      4.08 o
   6   2   6     2237.11     2268.44     34.03 o
   7   2   6     1833.93     1887.43     28.92 o
   8   2   6      708.92      741.60     17.72 o
   9   2   6       59.60       83.89      7.04 o
  10   2   6      451.21      412.24     13.92 o
  11   2   6        1.47        1.57      5.40 o
  12   2   6       93.22       67.91      7.73 o
  13   2   6       12.77       11.06      6.92 o
  14   2   6      369.18      357.23     14.16 o
  15   2   6      623.84      554.79     19.78 o
  16   2   6       52.72       50.13     10.00 o
  17   2   6       56.00       68.21     10.79 o
  18   2   6      308.26      311.25     16.96 o
  19   2   6      126.43      137.37     13.80 o
  20   2   6      237.55      263.42     16.96 o
  21   2   6        4.39       -6.26      9.52 o
  22   2   6       25.26       23.50     13.60 o
  23   2   6      125.88      105.10     17.11 o
 -22   3   6        1.35      -14.19     14.19 o
 -21   3   6       43.89       90.64     18.88 o
 -20   3   6        3.09        0.56     13.19 o
 -19   3   6        3.01      -12.29     12.29 o
 -18   3   6       50.03       53.50     13.15 o
 -17   3   6       89.75      100.44     14.06 o
 -16   3   6       29.90       59.34     12.14 o
 -15   3   6       12.36       15.06      8.26 o
 -14   3   6        9.34        8.23      7.75 o
 -13   3   6      239.05      215.93     12.89 o
 -12   3   6        6.55        2.89      7.05 o
 -11   3   6      653.41      759.72     20.15 o
 -10   3   6       43.00       40.22     12.20 o
  -9   3   6      126.20      128.82     11.23 o
  -8   3   6      153.39      143.64      9.19 o
  -7   3   6      180.85      165.07      9.31 o
  -6   3   6      219.08      200.23      8.34 o
  -5   3   6       43.08       55.97      8.13 o
  -4   3   6      660.93      666.28     21.90 o
  -3   3   6     1016.25     1018.59     16.38 o
  -2   3   6     3043.29     3099.65     41.64 o
  -1   3   6      383.11      421.39     11.06 o
   0   3   6        5.74       13.50      3.53 o
   1   3   6      790.63      810.15     13.32 o
   2   3   6     1505.65     1430.76     21.51 o
   3   3   6     1419.82     1473.37     27.79 o
   4   3   6      515.00      454.23      9.30 o
   5   3   6       93.98      100.45      5.49 o
   6   3   6      229.64      247.19     10.78 o
   7   3   6      177.60      168.89      9.75 o
   8   3   6       48.04       54.41      7.55 o
   9   3   6        1.74        1.33      5.62 o
  10   3   6        1.71       -4.23      5.35 o
  11   3   6      847.10      897.75     21.15 o
  12   3   6       62.62       58.60      8.35 o
  13   3   6       17.05       11.33      7.18 o
  14   3   6      292.67      294.36     13.51 o
  15   3   6      132.97      138.08     12.17 o
  16   3   6       48.61       50.12     10.29 o
  17   3   6        1.41        7.23      8.94 o
  18   3   6       50.57       42.79     10.86 o
  19   3   6      194.80      180.30     15.28 o
  20   3   6      125.93      134.16     14.46 o
  21   3   6        3.13       -5.13     10.28 o
  22   3   6        0.00      -11.20     11.20 o
 -22   4   6      249.33      287.09     25.84 o
 -21   4   6      353.31      425.68     28.96 o
 -20   4   6      393.18      439.73     24.90 o
 -19   4   6      519.84      565.61     26.69 o
 -18   4   6       69.52       59.34     13.80 o
 -17   4   6      163.17      192.59     17.04 o
 -16   4   6     1020.84     1076.96     31.95 o
 -15   4   6     1897.28     1969.92     43.07 o
 -14   4   6     2447.08     2410.81     47.34 o
 -13   4   6     2713.24     2670.30     49.18 o
 -12   4   6       31.78       59.25     10.69 o
 -11   4   6     1186.76     1076.97     24.59 o
 -10   4   6      626.52      638.28     18.83 o
  -9   4   6     1098.79     1153.54     24.11 o
  -8   4   6      998.75     1069.30     22.80 o
  -7   4   6      325.23      368.77     13.68 o
  -6   4   6      875.18      975.57     20.53 o
  -5   4   6      266.88      233.20     10.63 o
  -4   4   6     1180.17     1165.80     23.40 o
  -3   4   6     1558.74     1482.65     22.27 o
  -2   4   6      565.02      536.36     10.96 o
  -1   4   6      276.06      343.48     10.95 o
   0   4   6      316.67      354.18      9.31 o
   1   4   6     4023.59     4034.76     46.09 o
   2   4   6     4281.40     4184.85     55.16 o
   3   4   6     5251.87     5117.05     70.92 o
   4   4   6     1809.45     1786.18     31.15 o
   5   4   6        0.77       62.30     27.39 o
   6   4   6      694.72      640.72     11.66 o
   7   4   6     3716.45     3613.20     50.82 o
   8   4   6     5231.39     5055.58     61.57 o
   9   4   6     1236.21     1158.36     23.01 o
  10   4   6      370.54      359.80     19.62 o
  11   4   6      106.72      101.84      9.21 o
  12   4   6      334.51      346.98     14.77 o
  13   4   6      702.82      718.73     23.28 o
  14   4   6      182.82      161.01     11.49 o
  15   4   6        3.58        7.93      7.68 o
  16   4   6       16.66       41.23      9.78 o
  17   4   6        1.50       -6.55      9.83 o
  18   4   6       15.10       16.93     11.39 o
  19   4   6      114.97      146.28     16.61 o
  20   4   6       49.20       57.21     14.15 o
  21   4   6       54.33       63.58     14.66 o
 -21   5   6      168.95      188.96     20.09 o
 -20   5   6      489.19      487.18     26.25 o
 -19   5   6      327.28      316.89     22.06 o
 -18   5   6      272.08      286.83     20.62 o
 -17   5   6       27.05        6.06     10.94 o
 -16   5   6      181.35      199.46     16.82 o
 -15   5   6       75.46       90.42     13.18 o
 -14   5   6      200.10      197.92     15.50 o
 -13   5   6       68.27       65.45     11.50 o
 -12   5   6      186.16      212.07     18.84 o
 -11   5   6     1594.36     1705.44     44.23 o
 -10   5   6     1419.90     1542.22     33.72 o
  -9   5   6     7757.35     7622.92     99.76 o
  -8   5   6     4820.76     4624.30     66.51 o
  -7   5   6     1190.66     1040.55     22.81 o
  -6   5   6      838.60      965.55     21.27 o
  -5   5   6     3517.27     3522.90     47.02 o
  -4   5   6     6829.69     6715.02     77.24 o
  -3   5   6     6595.98     6294.99     72.46 o
  -2   5   6     4882.91     4594.68     65.61 o
  -1   5   6      676.58      636.95     24.92 o
   0   5   6      209.45      202.90     19.99 o
   1   5   6     1219.32     1174.73     45.52 o
   2   5   6     1613.74     1434.46     40.74 o
   3   5   6      533.93      518.99     20.84 o
   4   5   6       63.06       50.62      8.27 o
   5   5   6       35.52       17.53      7.83 o
   6   5   6      195.86      232.51     13.97 o
   7   5   6      230.36      259.32     15.67 o
   8   5   6     1018.19     1046.51     21.72 o
   9   5   6     1310.60     1366.56     35.98 o
  10   5   6      167.55      183.62     10.32 o
  11   5   6       95.68       83.09      9.35 o
  12   5   6      648.92      686.77     24.05 o
  13   5   6     2398.04     2408.31     44.90 o
  14   5   6     1541.59     1600.55     37.51 o
  15   5   6      307.30      360.05     17.23 o
  16   5   6        0.03       -3.38      9.29 o
  17   5   6      210.87      219.44     17.28 o
  18   5   6      333.26      296.31     22.77 o
  19   5   6      298.09      301.65     20.88 o
  20   5   6       99.66      129.11     27.13 o
  21   5   6        1.50       17.36     12.31 o
 -20   6   6      498.82      525.30     43.76 o
 -19   6   6      264.00      261.19     20.79 o
 -18   6   6        4.36       27.01     12.58 o
 -17   6   6       22.35       45.02     14.22 o
 -16   6   6      574.70      680.53     42.15 o
 -15   6   6     1474.65     1512.91     39.01 o
 -14   6   6     1531.25     1480.06     37.44 o
 -13   6   6      576.13      525.15     22.38 o
 -12   6   6       55.34        5.28      9.31 o
 -11   6   6        4.27       27.08      9.66 o
 -10   6   6      273.75      266.67     15.46 o
  -9   6   6      685.06      606.72     22.45 o
  -8   6   6      772.18      683.19     19.98 o
  -7   6   6       20.64       -1.50      6.88 o
  -6   6   6      728.74      670.35     18.39 o
  -5   6   6      392.61      409.00     14.39 o
  -4   6   6      254.49      274.23     13.87 o
  -3   6   6      827.25      857.65     18.71 o
  -2   6   6     1219.17     1159.87     31.95 o
  -1   6   6        2.26        4.08      8.78 o
   0   6   6      727.90      743.76     25.47 o
   1   6   6     4078.58     4054.60    113.90 o
   2   6   6     3039.59     3105.19     58.07 o
   3   6   6     4965.18     4746.06     73.39 o
   4   6   6      449.57      380.58     16.02 o
   5   6   6        8.74       22.06      9.23 o
   6   6   6      871.84      887.22     30.56 o
   7   6   6     2852.92     2837.00    104.67 o
   8   6   6     1279.91     1277.08     39.75 o
   9   6   6      364.92      379.46     20.12 o
  10   6   6        3.93        1.72      6.15 o
  11   6   6      263.79      227.74     13.21 o
  12   6   6        1.67       -1.12      7.57 o
  13   6   6        4.48       16.99      8.69 o
  14   6   6        0.84        6.55      8.81 o
  15   6   6       58.43       54.14     11.58 o
  16   6   6       36.99       22.28     10.70 o
  17   6   6       34.41       54.25     12.71 o
  18   6   6       89.84      119.02     15.59 o
  19   6   6      254.52      296.11     20.53 o
 -18   7   6        1.93      -10.85     10.85 o
 -17   7   6        0.34        8.34     12.27 o
 -16   7   6       42.37       27.87     12.25 o
 -15   7   6       32.55       30.03     12.02 o
 -14   7   6       59.65       57.96     13.12 o
 -13   7   6       46.79       70.13     16.24 o
 -12   7   6       10.88       17.11      9.08 o
 -11   7   6      158.09      191.91     13.68 o
 -10   7   6      605.86      643.04     21.72 o
  -9   7   6     1406.50     1533.64     34.39 o
  -8   7   6      208.87      235.89     13.56 o
  -7   7   6      173.32      167.19     11.77 o
  -6   7   6       71.06      121.17     10.72 o
  -5   7   6      638.20      716.17     19.29 o
  -4   7   6     1553.52     1603.47     40.03 o
  -3   7   6      405.08      445.50     22.21 o
  -2   7   6        8.96        3.54      9.46 o
  -1   7   6       25.46       21.74     10.20 o
   0   7   6      117.86      112.93     12.84 o
   1   7   6        1.67        0.50      9.57 o
   2   7   6        2.95        5.43     10.08 o
   3   7   6      304.40      272.99     32.26 o
   4   7   6      602.89      497.89     19.54 o
   5   7   6        4.71        0.92      8.65 o
   6   7   6      524.93      551.07     25.07 o
   7   7   6      951.12      988.87     37.63 o
   8   7   6      938.76      909.24     33.59 o
   9   7   6      255.26      252.14     20.39 o
  10   7   6        0.79       -4.78      9.68 o
  11   7   6      181.03      196.77     18.10 o
  12   7   6      306.61      346.32     15.25 o
  13   7   6      574.38      631.37     21.43 o
  14   7   6       77.26       96.79     12.19 o
  15   7   6        7.99        4.86      9.44 o
  16   7   6       22.36       36.86     12.58 o
  17   7   6      104.64      111.50     22.98 o
  18   7   6       21.31       16.98     12.12 o
 -16   8   6       43.65       55.14     14.39 o
 -15   8   6        0.40        6.33     11.60 o
 -14   8   6       12.07       22.17     11.30 o
 -13   8   6        0.30       -1.85     10.29 o
 -12   8   6       62.50       66.04     13.11 o
 -11   8   6       16.69       18.61     13.38 o
 -10   8   6       14.02        0.09      8.56 o
  -9   8   6       35.01       25.71      9.35 o
  -8   8   6       99.31       99.09     11.09 o
  -7   8   6      132.52      142.08     11.73 o
  -6   8   6        9.72        2.09      7.59 o
  -5   8   6       26.80        9.85     11.38 o
  -4   8   6      187.25      192.27     18.09 o
  -3   8   6      340.01      356.68     20.98 o
  -2   8   6       66.54       72.48     13.39 o
  -1   8   6        5.76       10.20     13.65 o
   0   8   6       15.88       77.45     61.43 o
   1   8   6      322.93      409.80     51.20 o
   2   8   6      128.19      126.73     27.24 o
   3   8   6        0.45       -6.76     18.25 o
   4   8   6       65.69       84.42     26.76 o
   5   8   6       15.15       36.61     24.53 o
   6   8   6      119.89      145.17     14.53 o
   7   8   6        8.07        3.14     10.37 o
   8   8   6      120.42       92.85     17.63 o
   9   8   6      265.44      239.05     19.95 o
  10   8   6      126.98      110.98     26.22 o
  11   8   6        4.32       10.98     13.78 o
  12   8   6        4.21        5.04     14.36 o
  13   8   6      188.37      214.06     23.90 o
  14   8   6      281.36      283.47     20.04 o
  15   8   6      128.67      137.20     13.85 o
  16   8   6        0.51        1.42     10.11 o
 -14   9   6        1.09        2.51     13.14 o
 -13   9   6        7.36       11.35     13.25 o
 -12   9   6       28.08       24.74     13.94 o
 -11   9   6       37.55       50.31     12.36 o
 -10   9   6       36.47       43.86     12.06 o
  -9   9   6       62.01       38.45     14.32 o
  -8   9   6       59.27       34.52     13.83 o
  -7   9   6       58.79       41.95     13.58 o
  -6   9   6        1.03       12.45     15.76 o
  -5   9   6       57.54       48.25     13.75 o
  -4   9   6      162.32      147.79     17.40 o
  -3   9   6      521.05      436.55     39.28 o
  -2   9   6      241.45      214.69     18.79 o
  -1   9   6       34.63       39.68     12.95 o
   0   9   6        7.31       18.45     13.83 o
   1   9   6      141.87      104.90     27.82 o
   2   9   6      292.84      252.79     35.84 o
   3   9   6      163.22      155.90     32.07 o
   4   9   6       64.47      112.43     30.04 o
   5   9   6        0.03        2.90     21.83 o
   6   9   6        4.50        0.68     19.80 o
   7   9   6        2.09        1.74     20.09 o
   8   9   6       13.72       48.29     27.43 o
   9   9   6       16.61       48.97     27.04 o
  10   9   6       10.37        0.35     13.36 o
  11   9   6       26.14       42.70     16.06 o
  12   9   6        1.10        5.89     18.35 o
  13   9   6       14.06        5.31     20.67 o
  14   9   6       91.99       69.35     25.50 o
 -11  10   6        3.59       14.58     16.98 o
 -10  10   6        6.48      -19.90     21.83 o
  -9  10   6       27.44       11.88     25.21 o
  -8  10   6      108.39      106.44     32.07 o
  -7  10   6       59.02       77.87     24.10 o
  -6  10   6       70.00       72.04     29.27 o
  -5  10   6        0.28       -7.34     19.61 o
  -4  10   6       13.53        2.80     22.70 o
  -3  10   6        4.06      -12.36     12.36 o
  -2  10   6        8.30       51.00     26.66 o
  -6  11   6        4.79       21.28     22.01 o
  -5  11   6       78.35       53.43     24.73 o
  -4  11   6       65.62       56.70     24.59 o
  -3  11   6       55.93       77.17     29.56 o
 -22   1   7      390.72      422.03     35.71 o
 -21   1   7      475.05      518.46     72.64 o
 -20   1   7      117.19      138.93     24.91 o
 -19   1   7        5.49        1.69     15.83 o
 -18   1   7        4.44      -11.98     11.98 o
 -17   1   7        4.12       23.05     17.79 o
 -16   1   7        0.46        6.17     11.02 o
 -15   1   7        5.45       15.10      6.71 o
 -14   1   7       63.92       90.11      8.78 o
 -13   1   7      186.55      185.04      9.96 o
 -12   1   7     1548.69     1533.40     24.76 o
 -11   1   7     1026.23     1123.58     19.85 o
 -10   1   7     1168.19     1211.41     23.96 o
  -9   1   7     2009.26     1885.42     33.23 o
  -8   1   7      237.15      213.84     11.50 o
  -7   1   7     2841.14     2937.10     36.74 o
  -6   1   7     3925.11     3900.80     37.75 o
  -5   1   7     6110.92     6128.75     58.75 o
  -4   1   7     7422.52     7539.45     63.95 o
  -3   1   7     1746.13     1782.63     22.32 o
  -2   1   7        8.73        5.84      3.89 o
  -1   1   7     2233.20     2315.29     28.15 o
   0   1   7     3896.83     3976.39     67.88 o
   1   1   7     1659.71     1746.24     36.73 o
   2   1   7     1949.69     1980.40     36.83 o
   3   1   7      176.57      166.02      8.07 o
   4   1   7      124.80      130.88      6.48 o
   5   1   7       29.94       28.21      5.74 o
   6   1   7        5.25        9.94      5.44 o
   7   1   7       33.39       37.68     13.18 o
   8   1   7       24.95       31.38     11.79 o
   9   1   7      144.10      160.37     13.35 o
  10   1   7      331.44      288.65     15.31 o
  11   1   7      648.37      639.66     15.93 o
  12   1   7      229.44      216.16     10.44 o
  13   1   7      828.88      861.88     21.97 o
  14   1   7      575.44      659.80     28.25 o
  15   1   7       40.25       31.34     12.50 o
  16   1   7      219.47      211.76     19.14 o
  17   1   7      738.70      726.37     32.26 o
  18   1   7      137.42      147.76     22.75 o
  19   1   7       83.15       90.29     14.99 o
  20   1   7        1.15       -2.41     15.48 o
  21   1   7       14.42       11.27     13.76 o
  22   1   7       90.76       79.77     18.48 o
 -22   2   7      477.51      479.58     42.07 o
 -21   2   7      466.41      482.89     30.42 o
 -20   2   7      110.49      112.39     16.71 o
 -19   2   7      131.80      146.94     14.51 o
 -18   2   7      622.02      603.78     23.55 o
 -17   2   7     3304.55     3249.66    117.47 o
 -16   2   7     3779.87     3749.15     62.22 o
 -15   2   7     3935.51     3956.24     63.45 o
 -14   2   7     1130.44     1199.12     28.88 o
 -13   2   7      132.84      120.29     10.38 o
 -12   2   7     2091.18     2067.74     35.06 o
 -11   2   7     6993.59     6838.20     81.48 o
 -10   2   7     5600.51     5586.65     68.30 o
  -9   2   7     2042.57     2212.01     34.14 o
  -8   2   7      517.31      566.88     15.77 o
  -7   2   7        3.56       -0.27      4.72 o
  -6   2   7       59.88       80.41      6.38 o
  -5   2   7      183.54      164.56      6.79 o
  -4   2   7       60.90       76.26      4.73 o
  -3   2   7      832.74      722.59     12.35 o
  -2   2   7      191.19      200.43      6.47 o
  -1   2   7     5050.02     5144.25     46.22 o
   0   2   7    10900.16    10971.65    124.81 o
   1   2   7     8664.60     8600.37     77.21 o
   2   2   7     5145.37     5029.64     47.57 o
   3   2   7      282.48      295.22      9.81 o
   4   2   7     2128.54     2157.88     29.41 o
   5   2   7     9051.45     8934.23    124.30 o
   6   2   7     6462.89     6324.52    110.45 o
   7   2   7     5696.32     5762.25     74.32 o
   8   2   7     1104.96     1158.85     29.34 o
   9   2   7       21.26       35.87      9.11 o
  10   2   7     1302.92     1188.93     36.34 o
  11   2   7      822.81      819.96     26.59 o
  12   2   7      667.51      633.63     39.83 o
  13   2   7       23.44       33.49      9.84 o
  14   2   7       38.38       29.29      8.75 o
  15   2   7       17.69       19.94      8.75 o
  16   2   7        6.41       16.86      8.58 o
  17   2   7       66.17       63.69     10.90 o
  18   2   7       32.71       40.75     13.07 o
  19   2   7       89.30      133.32     13.13 o
  20   2   7       30.18       65.17     11.12 o
  21   2   7       92.95       64.10     15.09 o
  22   2   7       83.41       54.68     16.55 o
 -21   3   7      482.83      498.21     30.83 o
 -20   3   7      722.48      725.35     36.62 o
 -19   3   7      174.19      149.43     15.57 o
 -18   3   7       29.10       20.88     10.64 o
 -17   3   7        0.81       -9.07      9.07 o
 -16   3   7        7.89        5.77      9.45 o
 -15   3   7        1.85        3.10      9.86 o
 -14   3   7      312.91      302.86     15.17 o
 -13   3   7      229.44      217.15     16.02 o
 -12   3   7     3091.85     2995.06     45.91 o
 -11   3   7     6600.82     6466.47     79.22 o
 -10   3   7     3626.21     3689.46     51.10 o
  -9   3   7     1038.45     1059.60     22.95 o
  -8   3   7        0.32       13.19      6.39 o
  -7   3   7     2672.42     2724.39     39.22 o
  -6   3   7    11780.60    11774.45    150.99 o
  -5   3   7    18062.71    17957.60    168.70 o
  -4   3   7     5765.30     5648.60     60.72 o
  -3   3   7      786.24      684.21     24.84 o
  -2   3   7       25.34       21.17      5.13 o
  -1   3   7     1720.06     1800.81     27.34 o
   0   3   7     4674.88     4632.45     54.74 o
   1   3   7     4126.85     4117.95     50.98 o
   2   3   7      986.46      927.53     16.88 o
   3   3   7       68.05       62.48      7.36 o
   4   3   7        0.01       -3.07      3.07 o
   5   3   7      235.83      220.33      7.83 o
   6   3   7      365.62      424.22     11.17 o
   7   3   7     2000.12     2173.09     37.01 o
   8   3   7      168.81      188.23     11.17 o
   9   3   7       43.41       55.02      8.54 o
  10   3   7      927.08      872.91     23.18 o
  11   3   7     2936.96     2891.97     48.29 o
  12   3   7     2338.01     2420.55     38.88 o
  13   3   7     1080.62     1188.84     27.08 o
  14   3   7      287.54      326.40     15.95 o
  15   3   7     1016.74      893.44     24.96 o
  16   3   7      452.77      389.12     17.57 o
  17   3   7      670.42      660.75     23.02 o
  18   3   7      128.87      148.25     14.12 o
  19   3   7       91.96      112.55     13.50 o
  20   3   7       38.54       35.36     10.66 o
  21   3   7       13.50       12.17     12.82 o
 -21   4   7      159.23      162.98     27.37 o
 -20   4   7       60.32       75.72     18.31 o
 -19   4   7        0.38       -3.21     14.19 o
 -18   4   7      498.79      488.56     28.49 o
 -17   4   7     1631.57     1693.47     47.44 o
 -16   4   7     1459.66     1335.82     36.39 o
 -15   4   7     1114.11     1035.67     31.10 o
 -14   4   7      100.44       78.58     12.17 o
 -13   4   7       32.12       32.94     10.43 o
 -12   4   7     1389.87     1434.28     31.42 o
 -11   4   7     2046.00     1932.43     34.97 o
 -10   4   7      428.21      367.52     15.06 o
  -9   4   7      232.87      153.05     10.60 o
  -8   4   7       32.77        5.10      6.29 o
  -7   4   7      181.62      137.62     10.69 o
  -6   4   7        2.23       -4.73      5.71 o
  -5   4   7     1919.52     1924.94     30.77 o
  -4   4   7       15.94       17.52      6.41 o
  -3   4   7       30.68       43.41      6.09 o
  -2   4   7       26.53       17.96      5.38 o
  -1   4   7     2738.79     2771.33     37.29 o
   0   4   7     5001.06     5172.39     67.17 o
   1   4   7     4968.27     4943.06     64.46 o
   2   4   7     1693.74     1706.89     59.90 o
   3   4   7        4.26        6.41     11.23 o
   4   4   7      647.55      709.91     48.53 o
   5   4   7     3405.29     3444.89     59.16 o
   6   4   7     2640.21     2591.77     49.33 o
   7   4   7     2478.75     2447.86     36.80 o
   8   4   7        8.21       11.61      5.41 o
   9   4   7      136.70      113.94      9.66 o
  10   4   7      485.03      408.18     16.20 o
  11   4   7      190.75      160.80     10.74 o
  12   4   7        1.45        1.80      7.05 o
  13   4   7      157.42      164.78     13.32 o
  14   4   7        7.09        1.01      7.92 o
  15   4   7        4.42        0.66      8.12 o
  16   4   7       44.95       58.21     12.70 o
  17   4   7      324.81      351.84     17.88 o
  18   4   7      217.78      232.23     16.25 o
  19   4   7       42.45       47.30     11.79 o
  20   4   7        0.94        4.93     10.14 o
 -20   5   7       10.10      -12.03     14.24 o
 -19   5   7        1.32       -6.84     13.01 o
 -18   5   7       35.97       43.11     13.45 o
 -17   5   7        0.89        6.67     11.51 o
 -16   5   7        0.09        4.40     10.50 o
 -15   5   7       85.52      111.35     14.23 o
 -14   5   7        0.09       24.44     10.41 o
 -13   5   7       11.17       35.93     10.70 o
 -12   5   7      123.08      120.47     13.02 o
 -11   5   7      176.15      173.95     13.75 o
 -10   5   7      110.85      129.57     12.60 o
  -9   5   7     1292.69     1333.61     35.67 o
  -8   5   7       14.88        8.09      8.22 o
  -7   5   7      500.87      524.28     18.73 o
  -6   5   7      534.41      536.35     16.34 o
  -5   5   7      415.03      447.24     13.57 o
  -4   5   7      303.89      313.48     12.00 o
  -3   5   7        1.16        9.28      5.18 o
  -2   5   7      477.56      479.73     13.87 o
  -1   5   7      700.00      711.06     20.91 o
   0   5   7       41.70       36.32      9.26 o
   1   5   7      288.88      285.86     15.31 o
   2   5   7      825.89      801.83     24.36 o
   3   5   7       25.25       26.70     11.62 o
   4   5   7      154.52      115.56     10.34 o
   5   5   7      636.45      703.48     22.62 o
   6   5   7     1728.97     1646.03     39.25 o
   7   5   7      647.01      604.45     22.99 o
   8   5   7       81.15       80.42     12.60 o
   9   5   7       18.64       44.67      5.10 o
  10   5   7      401.99      470.80     16.44 o
  11   5   7      688.91      727.16     26.61 o
  12   5   7      202.67      230.95     12.65 o
  13   5   7        0.56        2.21      8.89 o
  14   5   7        0.49        5.37      9.64 o
  15   5   7      183.20      166.97     15.06 o
  16   5   7        2.69       -9.14      9.14 o
  17   5   7       85.72       72.54     13.78 o
  18   5   7       30.69       22.95     14.17 o
  19   5   7       44.11       32.13     12.79 o
  20   5   7       41.00       38.39     19.61 o
 -19   6   7        1.10       -4.78     12.43 o
 -18   6   7        0.20        0.68     12.59 o
 -17   6   7      180.47      223.42     26.88 o
 -16   6   7      225.56      212.14     18.38 o
 -15   6   7      106.22      109.11     20.87 o
 -14   6   7      103.76      115.20     14.62 o
 -13   6   7       28.01       33.04     10.86 o
 -12   6   7       60.03       75.77     12.00 o
 -11   6   7      554.33      560.51     22.65 o
 -10   6   7      741.68      810.16     25.51 o
  -9   6   7      124.38      159.53     11.90 o
  -8   6   7      291.92      345.04     15.32 o
  -7   6   7       17.28        3.42      7.29 o
  -6   6   7        0.76        4.40      6.88 o
  -5   6   7      543.16      548.65     16.14 o
  -4   6   7      387.83      415.01     13.51 o
  -3   6   7      108.87      131.11     13.79 o
  -2   6   7        7.39       -3.62      8.47 o
  -1   6   7       72.10       71.74     10.47 o
   0   6   7       40.30       35.70      9.57 o
   1   6   7       17.62       23.73      8.86 o
   2   6   7      130.08      101.47     11.39 o
   3   6   7      104.41       86.20     18.88 o
   4   6   7      246.51      258.66     13.49 o
   5   6   7      113.96       94.17     10.26 o
   6   6   7      812.36      723.49     31.64 o
   7   6   7      672.34      597.74     26.49 o
   8   6   7      728.26      655.05     29.34 o
   9   6   7       31.16       19.92     20.14 o
  10   6   7       32.17       16.43     12.57 o
  11   6   7      503.61      523.24     20.71 o
  12   6   7      392.63      351.75     16.57 o
  13   6   7      217.96      202.66     22.04 o
  14   6   7      114.48       87.89     12.64 o
  15   6   7        6.40        9.20     10.81 o
  16   6   7      147.35      156.45     15.40 o
  17   6   7       95.96      119.78     22.95 o
  18   6   7       41.99       31.64     12.95 o
 -17   7   7        9.41        0.07     12.47 o
 -16   7   7       27.53       14.34     11.85 o
 -15   7   7       18.23       10.38     11.51 o
 -14   7   7       78.92       83.66     13.90 o
 -13   7   7       70.75       82.35     13.58 o
 -12   7   7      181.31      217.65     16.59 o
 -11   7   7      286.52      316.18     16.46 o
 -10   7   7      191.78      204.22     13.81 o
  -9   7   7      173.72      161.27     21.06 o
  -8   7   7      254.03      185.97     12.71 o
  -7   7   7      466.93      588.20     19.55 o
  -6   7   7      663.54      714.30     25.51 o
  -5   7   7     2352.21     2264.15     45.43 o
  -4   7   7     1289.92     1218.94     36.81 o
  -3   7   7      900.95      840.90     38.70 o
  -2   7   7       18.13        0.35     10.16 o
  -1   7   7      365.16      370.93     20.80 o
   0   7   7     1534.60     1503.07     46.94 o
   1   7   7      934.80      904.22     36.05 o
   2   7   7     1065.72     1095.15     62.23 o
   3   7   7       64.13       20.86     22.89 o
   4   7   7       40.69        9.85     19.90 o
   5   7   7      165.55      200.81     33.03 o
   6   7   7       11.02       -2.41     19.80 o
   7   7   7       14.53       15.98     10.43 o
   8   7   7       13.75       14.91     20.96 o
   9   7   7       46.05       52.72     17.77 o
  10   7   7        0.88       -9.07     12.29 o
  11   7   7       41.76       35.88     14.60 o
  12   7   7      232.46      226.74     22.84 o
  13   7   7      277.67      300.56     25.87 o
  14   7   7      188.37      210.67     32.85 o
  15   7   7       14.99        6.27      9.81 o
  16   7   7      128.53       90.70     13.65 o
  17   7   7      184.16      196.70     16.55 o
 -15   8   7      289.61      248.33     19.65 o
 -14   8   7       94.09       70.11     14.12 o
 -13   8   7        0.83        2.08     10.65 o
 -12   8   7      173.49      190.93     18.74 o
 -11   8   7      220.78      228.36     17.26 o
 -10   8   7      364.22      362.50     20.19 o
  -9   8   7      230.72      238.98     18.18 o
  -8   8   7      282.22      275.09     18.22 o
  -7   8   7        6.13       -2.70     10.19 o
  -6   8   7        5.66      -10.88     10.88 o
  -5   8   7        1.93        3.94     11.15 o
  -4   8   7        0.03        2.34     11.06 o
  -3   8   7        0.53      -17.14     17.14 o
  -2   8   7       37.28       48.30     12.53 o
  -1   8   7      317.24      390.92     22.57 o
   0   8   7      624.37      636.35     48.88 o
   1   8   7      624.49      630.85     48.59 o
   2   8   7      601.21      569.30     49.37 o
   3   8   7        6.72        1.26     22.12 o
   4   8   7       35.82       50.61     24.92 o
   5   8   7      795.72      969.70     62.32 o
   6   8   7      546.23      651.21     53.33 o
   7   8   7      583.35      587.65     49.85 o
   8   8   7      420.77      414.70     44.24 o
   9   8   7        9.73       37.57     25.21 o
  10   8   7       76.04       69.30     16.88 o
  11   8   7      270.34      265.60     23.69 o
  12   8   7      114.68      155.59     36.41 o
  13   8   7        9.11        5.66     15.19 o
  14   8   7        2.55      -16.09     16.09 o
  15   8   7       26.43       14.74     17.94 o
 -13   9   7       36.25       46.54     16.97 o
 -12   9   7       91.95      120.54     19.19 o
 -11   9   7      108.04      133.72     18.89 o
 -10   9   7      149.94      176.75     20.48 o
  -9   9   7       57.14       27.03     20.60 o
  -8   9   7       11.58        3.49     16.71 o
  -7   9   7      235.90      235.99     26.36 o
  -6   9   7      188.04      256.43     21.81 o
  -5   9   7      612.74      635.57     30.17 o
  -4   9   7      183.76      240.21     20.79 o
  -3   9   7       52.47       57.58     18.27 o
  -2   9   7       43.14       28.59     24.29 o
  -1   9   7       30.51       19.61     23.66 o
   0   9   7       89.95       79.01     27.91 o
   1   9   7       12.48      -13.14     21.64 o
   2   9   7       12.71       45.01     25.60 o
   3   9   7       12.70      -18.83     20.77 o
   4   9   7        0.20       13.81     22.89 o
   5   9   7       34.77       24.63     23.37 o
   6   9   7      178.21      197.72     35.64 o
   7   9   7      157.78      151.45     32.94 o
   8   9   7       35.60        0.39     26.46 o
   9   9   7        1.22        9.18     24.05 o
  10   9   7       88.61      116.87     33.71 o
  11   9   7      187.10      351.88     46.07 o
  12   9   7      180.43      160.63     36.90 o
  -9  10   7       10.66       36.70     27.43 o
  -8  10   7        5.14       18.25     26.37 o
  -7  10   7        3.25        4.64     23.76 o
  -6  10   7       40.65       62.88     28.98 o
  -5  10   7       52.17       40.08     25.50 o
  -4  10   7       19.09        6.47     24.24 o
  -3  10   7        3.76      -15.94     23.37 o
   0  10   7      128.52      168.65     34.58 o
 -21   0   8        9.34       38.63     28.59 o
 -20   0   8      428.06      414.80     48.40 o
 -19   0   8     2386.38     2329.69    105.55 o
 -18   0   8     2344.54     2384.70    104.01 o
 -17   0   8     2038.12     2082.08     92.69 o
 -16   0   8     1497.30     1440.84     74.31 o
 -15   0   8       15.40       12.17     18.45 o
 -14   0   8     1055.15      974.93     57.68 o
 -13   0   8     5092.85     5095.05    151.83 o
 -12   0   8     7543.16     7179.94    193.93 o
 -11   0   8     6438.13     6449.34    122.35 o
 -10   0   8     1923.05     1963.67     51.73 o
  -9   0   8      174.88      160.18     27.48 o
  -8   0   8     1197.45     1173.85     36.22 o
  -7   0   8      506.24      601.46     57.43 o
  -6   0   8      425.66      516.83     46.47 o
  -5   0   8      259.25      267.00     14.07 o
  -4   0   8       82.59       90.34     11.77 o
  -3   0   8     1814.28     1811.66     44.16 o
  -2   0   8      311.59      306.41     17.86 o
  -1   0   8    15282.75    13447.33   1161.19 o
   0   0   8     4259.81     3906.80    196.67 o
   1   0   8      951.06      813.82     54.16 o
   2   0   8     1584.56     1540.83     36.02 o
   3   0   8     3673.97     3603.52    187.46 o
   4   0   8    11459.58    10937.72    257.81 o
   5   0   8     8897.07     8571.78    209.77 o
   6   0   8     3449.54     3459.97    103.41 o
   7   0   8       16.84       29.55     11.23 o
   8   0   8      552.04      454.63     63.81 o
   9   0   8     2309.62     2191.09     56.70 o
  10   0   8     1914.91     1957.89    147.84 o
  11   0   8     1431.72     1541.43     48.41 o
  12   0   8       22.56       25.21     21.35 o
  13   0   8       17.47       43.08     21.73 o
  14   0   8      168.07      117.75     27.82 o
  15   0   8        9.36        8.60     22.50 o
  16   0   8       24.14       47.33     25.40 o
  17   0   8      141.93      164.78     35.55 o
  18   0   8        4.34      -11.98     22.70 o
  19   0   8       22.70        0.87     24.63 o
  20   0   8       46.27       60.56     30.52 o
  21   0   8      101.68       98.08     27.77 o
 -21   1   8      180.68      199.86     28.22 o
 -20   1   8       22.92      -11.81     16.36 o
 -19   1   8       40.04       30.90     18.99 o
 -18   1   8      687.32      616.39     37.76 o
 -17   1   8      308.26      276.95     26.84 o
 -16   1   8       98.17      109.54     20.12 o
 -15   1   8      142.37      153.62     16.82 o
 -14   1   8      542.75      489.62     24.79 o
 -13   1   8      950.25      867.59     37.63 o
 -12   1   8     1034.49     1027.25     32.08 o
 -11   1   8     2276.92     2031.70     45.14 o
 -10   1   8       94.76       71.00     11.19 o
  -9   1   8      481.72      503.77     21.45 o
  -8   1   8     5280.68     5204.13     71.34 o
  -7   1   8     7697.52     7766.46     97.51 o
  -6   1   8    10073.41     9851.54    118.53 o
  -5   1   8     3189.80     3213.97     42.42 o
  -4   1   8      103.24       92.88      7.73 o
  -3   1   8     3585.68     3611.84     45.32 o
  -2   1   8     4136.30     4226.96     68.07 o
  -1   1   8     5269.53     5385.68     92.65 o
   0   1   8     3232.87     3180.71     67.95 o
   1   1   8      825.65      806.30     22.82 o
   2   1   8        6.36       -5.87      5.87 o
   3   1   8       61.76       55.75      9.73 o
   4   1   8      121.64      139.73      8.55 o
   5   1   8        7.68       12.06     11.63 o
   6   1   8      101.55      100.75     17.77 o
   7   1   8       47.63       27.72     11.84 o
   8   1   8       72.12       71.31     13.67 o
   9   1   8     1343.95     1328.07     42.58 o
  10   1   8      734.13      789.10     28.40 o
  11   1   8     1569.55     1639.81     41.62 o
  12   1   8      220.00      286.78     19.55 o
  13   1   8      136.84       91.07     17.39 o
  14   1   8       28.90       15.99     13.90 o
  15   1   8     1043.91      981.53     36.40 o
  16   1   8      757.77      811.55     43.23 o
  17   1   8      106.57      129.61     22.66 o
  18   1   8       15.66       16.85     13.26 o
  19   1   8       77.25       49.18     15.47 o
  20   1   8       25.46       14.75     14.42 o
  21   1   8       54.71       60.14     17.18 o
 -21   2   8        0.88      -16.37     16.37 o
 -20   2   8       19.07      -17.53     24.97 o
 -19   2   8      205.74      146.57     29.17 o
 -18   2   8      275.84      256.30     22.80 o
 -17   2   8      766.95      776.19     23.19 o
 -16   2   8      122.22      127.65      9.48 o
 -15   2   8       10.02       18.10      6.34 o
 -14   2   8      185.69      171.04      9.79 o
 -13   2   8      934.89      875.64     19.75 o
 -12   2   8      649.18      646.48     16.40 o
 -11   2   8      300.65      268.83     10.98 o
 -10   2   8       33.13       11.46      5.26 o
  -9   2   8        5.61       -4.53      4.53 o
  -8   2   8        0.22        4.93      4.58 o
  -7   2   8        2.08       -4.37      5.41 o
  -6   2   8       13.20       22.87      5.57 o
  -5   2   8        0.55        6.08      5.26 o
  -4   2   8      177.46      205.42      7.08 o
  -3   2   8     2946.10     2694.87     32.40 o
  -2   2   8       34.13       23.34      4.66 o
  -1   2   8      932.24     1003.41     18.53 o
   0   2   8      721.49      755.77     21.14 o
   1   2   8      687.16      709.35     13.89 o
   2   2   8      380.09      368.03      8.77 o
   3   2   8      840.65      876.37     16.00 o
   4   2   8     2087.82     2185.87     54.28 o
   5   2   8      534.88      565.46     11.56 o
   6   2   8      233.58      251.91     12.95 o
   7   2   8        1.82       -7.01      7.01 o
   8   2   8      187.56      153.56     14.84 o
   9   2   8      349.62      328.78     15.24 o
  10   2   8        0.41       -5.01      7.27 o
  11   2   8       43.84       40.75      8.54 o
  12   2   8       46.16       10.30      8.02 o
  13   2   8       13.91        7.33      8.04 o
  14   2   8       15.72       22.87      7.76 o
  15   2   8      242.86      276.41     13.74 o
  16   2   8        1.34        5.89      7.40 o
  17   2   8       13.25       28.47     12.24 o
  18   2   8        0.04      -10.13     10.13 o
  19   2   8        0.12       -3.38     12.22 o
  20   2   8       56.08       52.13     16.19 o
  21   2   8       19.55       24.79     17.15 o
 -20   3   8       65.60       87.75     18.49 o
 -19   3   8       68.54       48.96     11.89 o
 -18   3   8       13.50        4.56     10.16 o
 -17   3   8       68.32       75.85     12.32 o
 -16   3   8       62.48      101.34     12.64 o
 -15   3   8       13.78       37.04     10.30 o
 -14   3   8       11.99       22.92      9.42 o
 -13   3   8        3.10        0.67      8.20 o
 -12   3   8        1.61       -4.47      7.22 o
 -11   3   8       17.47       20.18      7.46 o
 -10   3   8       14.00       -6.20      6.53 o
  -9   3   8       93.25      120.15      8.72 o
  -8   3   8        0.58       -6.91      7.51 o
  -7   3   8       53.56       67.65      6.82 o
  -6   3   8      487.03      461.68     17.86 o
  -5   3   8      136.81      116.93      7.71 o
  -4   3   8       60.21       63.81      8.47 o
  -3   3   8        1.44        4.60      4.74 o
  -2   3   8      248.49      235.38     12.80 o
  -1   3   8      164.67      149.22      8.88 o
   0   3   8     1033.54      992.83     18.54 o
   1   3   8      972.71      984.24     16.95 o
   2   3   8       30.96       41.64      4.86 o
   3   3   8        6.48        1.41      6.20 o
   4   3   8      798.38      738.23     12.80 o
   5   3   8      305.15      348.14      9.90 o
   6   3   8      680.12      595.64     14.25 o
   7   3   8      126.04      108.15      7.80 o
   8   3   8       84.63      104.43      9.44 o
   9   3   8      393.94      382.25     15.80 o
  10   3   8      102.46      107.01     10.53 o
  11   3   8        3.54       -4.71      7.57 o
  12   3   8        4.09        6.66      8.10 o
  13   3   8      120.97      135.29     11.29 o
  14   3   8       44.83       59.80      9.85 o
  15   3   8        1.86       -7.56      7.56 o
  16   3   8      124.02      125.46     12.37 o
  17   3   8      106.55      107.95     12.37 o
  18   3   8       26.18       27.53      9.64 o
  19   3   8        1.63       -5.16     11.58 o
  20   3   8        3.16      -11.14     12.27 o
 -20   4   8      138.31      151.79     26.18 o
 -19   4   8      181.97      214.29     22.76 o
 -18   4   8      561.71      622.34     53.75 o
 -17   4   8      453.38      456.07     27.31 o
 -16   4   8      504.82      505.94     27.30 o
 -15   4   8        9.45       12.23      9.94 o
 -14   4   8      104.28      131.14     14.09 o
 -13   4   8     1280.62     1344.85     30.20 o
 -12   4   8     1762.59     1819.80     34.83 o
 -11   4   8     1871.89     1907.46     35.68 o
 -10   4   8     1259.55     1298.79     27.78 o
  -9   4   8       82.64      112.40     10.06 o
  -8   4   8      182.17      155.79     11.54 o
  -7   4   8      827.54      782.17     19.09 o
  -6   4   8     1623.64     1605.40     26.32 o
  -5   4   8      156.87      203.65     12.53 o
  -4   4   8      737.71      794.62     17.18 o
  -3   4   8       56.83       93.66     13.44 o
  -2   4   8        0.54        9.65      4.97 o
  -1   4   8        3.28       -1.37      4.83 o
   0   4   8      981.43      931.12     20.02 o
   1   4   8      625.65      575.77     15.32 o
   2   4   8        0.57       -3.47      4.64 o
   3   4   8      610.62      606.61     20.10 o
   4   4   8     1194.70     1169.91     29.21 o
   5   4   8     2370.23     2297.61     45.15 o
   6   4   8     2047.52     2012.32     42.45 o
   7   4   8      217.19      221.13     15.36 o
   8   4   8       23.88       14.13      5.06 o
   9   4   8      770.10      704.94     19.86 o
  10   4   8      963.55      934.75     30.15 o
  11   4   8      810.31      789.72     23.00 o
  12   4   8      297.88      293.10     18.67 o
  13   4   8       23.01       28.14      9.44 o
  14   4   8       15.82        9.00      8.63 o
  15   4   8        5.17        5.75      9.00 o
  16   4   8      116.87      108.68     12.28 o
  17   4   8       75.01       51.62     11.14 o
  18   4   8       15.21       34.28     10.52 o
  19   4   8        0.67       -9.76     11.18 o
 -19   5   8       61.95       56.55     16.77 o
 -18   5   8      257.20      239.69     23.22 o
 -17   5   8      178.84      212.59     21.65 o
 -16   5   8      136.44      130.68     20.63 o
 -15   5   8      190.32      213.84     17.60 o
 -14   5   8      222.97      255.22     18.15 o
 -13   5   8      530.10      597.54     24.15 o
 -12   5   8      244.27      256.92     16.49 o
 -11   5   8      488.15      478.06     22.37 o
 -10   5   8        7.91        7.22      8.71 o
  -9   5   8      809.52      885.09     25.60 o
  -8   5   8     1294.05     1399.79     31.73 o
  -7   5   8     3035.38     3106.71     54.10 o
  -6   5   8     3909.25     3895.34     64.05 o
  -5   5   8     2061.97     1921.58     31.99 o
  -4   5   8      452.92      372.64     15.17 o
  -3   5   8     1245.01     1289.17     22.43 o
  -2   5   8     2302.26     2338.46     47.34 o
  -1   5   8     3321.73     3219.71     43.28 o
   0   5   8     2927.22     2787.79     56.78 o
   1   5   8      898.76      808.91     21.72 o
   2   5   8        3.62       -6.87      6.87 o
   3   5   8       89.03       76.95      9.97 o
   4   5   8      668.79      532.60     20.14 o
   5   5   8      107.76       93.09     11.48 o
   6   5   8       41.51       29.06     12.72 o
   7   5   8       54.57       47.27     10.70 o
   8   5   8       14.46       10.60      9.45 o
   9   5   8      317.04      310.43     18.47 o
  10   5   8      518.00      586.18     42.74 o
  11   5   8      514.70      594.57     24.68 o
  12   5   8      198.47      190.94     18.97 o
  13   5   8       36.16       55.53     11.01 o
  14   5   8      140.56      113.09     12.37 o
  15   5   8      366.88      374.02     17.50 o
  16   5   8      626.97      637.23     22.62 o
  17   5   8      149.98      191.97     15.00 o
  18   5   8       34.58       40.00     11.40 o
 -17   6   8      471.33      499.33     29.16 o
 -16   6   8      185.50      166.22     17.54 o
 -15   6   8        7.42       28.14     12.62 o
 -14   6   8      324.39      367.64     21.14 o
 -13   6   8      906.63     1035.33     31.79 o
 -12   6   8      885.94      864.92     28.48 o
 -11   6   8     1386.59     1241.24     32.63 o
 -10   6   8       43.23       32.37     10.26 o
  -9   6   8       41.40       46.69      9.01 o
  -8   6   8       30.75       32.20      8.14 o
  -7   6   8        4.74        8.61      7.33 o
  -6   6   8       11.24       -0.66      6.42 o
  -5   6   8        0.06       -2.25      8.52 o
  -4   6   8       52.19       59.12     10.73 o
  -3   6   8      239.01      247.31     18.42 o
  -2   6   8      673.83      694.18     23.98 o
  -1   6   8     2011.16     2106.86     46.89 o
   0   6   8     1232.75     1212.56     43.87 o
   1   6   8      117.15       99.65     18.50 o
   2   6   8       56.13       67.70     27.87 o
   3   6   8     1397.29     1408.63     48.00 o
   4   6   8     2105.25     2175.47     62.09 o
   5   6   8     1510.47     1568.96     82.48 o
   6   6   8      855.46      885.89     36.87 o
   7   6   8        0.87        5.56      9.31 o
   8   6   8       45.95       43.11     13.06 o
   9   6   8      740.24      712.40     32.99 o
  10   6   8      567.06      549.06     60.52 o
  11   6   8       82.52       94.47     17.19 o
  12   6   8        0.56        0.15     12.94 o
  13   6   8       65.09       27.88      7.89 o
  14   6   8       34.43       21.13      9.50 o
  15   6   8        0.35        3.68     10.40 o
  16   6   8       24.90       27.61     14.32 o
  17   6   8      111.28      129.57     15.07 o
 -16   7   8       17.11       -8.83     13.38 o
 -15   7   8        3.13      -10.45     10.45 o
 -14   7   8       14.12       -4.63     11.25 o
 -13   7   8      161.77      196.11     17.02 o
 -12   7   8       59.33       51.91     15.68 o
 -11   7   8      151.82      141.46     14.60 o
 -10   7   8        0.74       -4.91     10.08 o
  -9   7   8        7.84       10.66     10.99 o
  -8   7   8       96.62      162.37     15.97 o
  -7   7   8     1105.02     1216.81     34.41 o
  -6   7   8      899.06      947.48     43.12 o
  -5   7   8      110.60      106.25     15.89 o
  -4   7   8        0.05       -1.80     10.67 o
  -3   7   8      291.40      360.46     21.51 o
  -2   7   8      318.31      463.70     52.94 o
  -1   7   8      209.51      233.27     33.90 o
   0   7   8        4.76      -16.13     18.06 o
   1   7   8        9.21        2.61     18.93 o
   2   7   8       91.56       90.89     27.43 o
   3   7   8        7.06        9.27     21.93 o
   4   7   8       92.85      141.02     30.04 o
   5   7   8      175.39      195.21     33.03 o
   6   7   8      411.62      402.92     43.08 o
   7   7   8       17.16       25.11     22.79 o
   8   7   8       63.91      127.11     31.10 o
   9   7   8      246.53      345.81     43.18 o
  10   7   8      393.29      479.65     29.27 o
  11   7   8      426.11      519.99     31.22 o
  12   7   8       34.09       33.03     16.29 o
  13   7   8       25.90       37.71     16.85 o
  14   7   8      129.78      143.05     22.64 o
  15   7   8      169.22      198.86     25.44 o
 -14   8   8        0.56       -1.02     13.43 o
 -13   8   8        3.63        2.92     14.03 o
 -12   8   8        2.70        1.01     12.23 o
 -11   8   8        9.82       15.95     13.06 o
 -10   8   8       77.85       88.00     16.67 o
  -9   8   8        0.31       -6.39     12.11 o
  -8   8   8       39.69       22.34     11.72 o
  -7   8   8       43.48       54.31     19.84 o
  -6   8   8       71.38       66.24     15.19 o
  -5   8   8      164.01      188.13     39.75 o
  -4   8   8       27.17       27.33     16.97 o
  -3   8   8       94.68       66.63     18.99 o
  -2   8   8       73.97       73.45     19.56 o
  -1   8   8      160.77      175.99     32.36 o
   0   8   8       58.48       81.33     29.27 o
   1   8   8       13.32        9.66     23.08 o
   2   8   8       25.38       11.30     23.37 o
   3   8   8       59.03       84.80     28.01 o
   4   8   8       49.41      102.29     29.56 o
   5   8   8        2.57      -13.62     19.70 o
   6   8   8       80.07       89.92     29.27 o
   7   8   8       23.10       17.68     24.24 o
   8   8   8       15.71       27.72     25.79 o
   9   8   8        4.44       15.65     26.17 o
  10   8   8       86.80       58.34     28.01 o
  11   8   8      108.49       91.86     32.16 o
  12   8   8       96.56       47.33     28.49 o
  13   8   8       16.27       28.01     29.17 o
 -11   9   8       11.07        9.57     13.97 o
 -10   9   8        0.20       -8.33     13.10 o
  -9   9   8        4.37        0.70     16.97 o
  -8   9   8        0.74       -7.06     17.25 o
  -7   9   8       35.99       33.18     18.63 o
  -6   9   8      175.54      164.41     24.93 o
  -5   9   8      104.88      116.04     22.84 o
  -4   9   8       29.32       39.13     18.63 o
  -3   9   8       23.15       24.55     33.03 o
  -2   9   8       33.52       14.97     23.28 o
  -1   9   8      199.74      189.32     35.64 o
   0   9   8      315.77      271.43     39.22 o
   1   9   8      145.77      200.52     36.41 o
   2   9   8       29.74       10.53     23.37 o
   3   9   8       66.61       38.64     23.86 o
   4   9   8      114.47      161.59     33.23 o
   5   9   8       92.69      106.63     32.07 o
   6   9   8      162.92      194.82     36.32 o
   7   9   8        3.95       37.19     26.08 o
   8   9   8        8.51       36.61     28.20 o
   9   9   8       73.89       89.44     33.61 o
  10   9   8       12.04       36.70     27.72 o
  11   9   8        0.25      -22.99     22.99 o
  -6  10   8       63.20       77.45     22.68 o
  -5  10   8       31.88       18.06     23.57 o
  -4  10   8       40.03       60.47     29.89 o
  -3  10   8       12.77       -5.41     21.73 o
  -2  10   8        5.97       -0.87     23.95 o
  -1  10   8        0.15       38.05     25.60 o
   0  10   8       32.54       74.08     30.33 o
   1  10   8        2.01       14.39     25.02 o
   2  10   8        0.71      -17.00     22.99 o
   3  10   8       11.59       26.37     25.60 o
   4  10   8       57.94       85.77     30.43 o
   5  10   8       64.64       53.03     28.78 o
 -20   1   9      164.94      142.36     25.91 o
 -19   1   9      134.83      151.20     25.51 o
 -18   1   9      498.10      559.83     37.45 o
 -17   1   9      320.12      302.78     28.89 o
 -16   1   9       21.04       17.76     16.01 o
 -15   1   9        0.34      -12.00     12.34 o
 -14   1   9        3.48        2.05     13.03 o
 -13   1   9       40.37       39.36     15.16 o
 -12   1   9       32.20       66.98     15.81 o
 -11   1   9       21.49       36.59     14.16 o
 -10   1   9      291.37      271.80     21.20 o
  -9   1   9     2364.55     2235.18     46.88 o
  -8   1   9     1769.02     1761.82     51.26 o
  -7   1   9      615.07      610.49     22.61 o
  -6   1   9       36.84        9.71      8.27 o
  -5   1   9        2.26       -0.89      7.55 o
  -4   1   9     1994.65     2008.77     56.97 o
  -3   1   9     2926.64     3004.86     69.34 o
  -2   1   9     2049.35     1924.05     47.85 o
  -1   1   9      136.34      115.17     18.45 o
   0   1   9      144.64      124.34     13.96 o
   1   1   9       65.57       46.24     11.26 o
   2   1   9      116.96       96.43     13.00 o
   3   1   9      930.24      894.28     31.04 o
   4   1   9      234.20      232.19     17.65 o
   5   1   9      199.37      196.44     17.11 o
   6   1   9        3.55       -3.52     10.56 o
   7   1   9      134.59      103.17     15.39 o
   8   1   9       11.48       26.87     13.04 o
   9   1   9       32.52       30.73     11.21 o
  10   1   9       32.15       29.85     27.24 o
  11   1   9        0.15       -5.38     13.11 o
  12   1   9        6.63       24.35     15.19 o
  13   1   9      287.51      278.54     25.03 o
  14   1   9      136.43       99.34     19.46 o
  15   1   9       88.76      107.54     20.86 o
  16   1   9      111.86      130.40     25.50 o
  17   1   9       10.40        6.43     16.43 o
  18   1   9       30.67        3.92     12.95 o
  19   1   9       22.01        4.04     12.92 o
  20   1   9       23.02       45.98     24.92 o
 -19   2   9      799.27      800.90     49.37 o
 -18   2   9      414.26      468.81     38.35 o
 -17   2   9        6.99       13.16     16.49 o
 -16   2   9      285.56      272.67     26.67 o
 -15   2   9     1353.50     1272.14     49.57 o
 -14   2   9     3372.28     3272.57     82.94 o
 -13   2   9     2674.73     2716.82     60.39 o
 -12   2   9     2128.37     2123.07     49.22 o
 -11   2   9      229.75      226.68     16.90 o
 -10   2   9      183.44      216.52     16.73 o
  -9   2   9     1978.26     1896.02     43.39 o
  -8   2   9     2545.30     2465.52     59.87 o
  -7   2   9     1464.81     1501.19     36.19 o
  -6   2   9      593.78      618.40     22.78 o
  -5   2   9      374.97      424.28     18.90 o
  -4   2   9        3.55        5.48      6.12 o
  -3   2   9      858.60      912.02     31.76 o
  -2   2   9        7.13       12.76      6.73 o
  -1   2   9       21.04       25.20      9.70 o
   0   2   9      412.25      423.79     14.03 o
   1   2   9      907.15      897.70     22.94 o
   2   2   9     2274.56     2348.77     79.61 o
   3   2   9     5228.69     5197.47    134.91 o
   4   2   9     1948.77     2020.02     46.92 o
   5   2   9     1032.64     1114.29    104.02 o
   6   2   9        6.65       68.93     62.06 o
   7   2   9      761.64      778.01     32.17 o
   8   2   9     2708.11     2620.76     64.42 o
   9   2   9     1725.83     1711.10     50.85 o
  10   2   9      707.99      769.94     34.77 o
  11   2   9       25.31       42.65     22.23 o
  12   2   9       37.96       19.58     11.88 o
  13   2   9      341.31      311.63     24.91 o
  14   2   9       49.20       42.78     13.07 o
  15   2   9        8.99        9.26     12.02 o
  16   2   9       10.47       14.63     12.89 o
  17   2   9        7.78      -11.31     11.31 o
  18   2   9        0.43       29.40     14.36 o
  19   2   9       24.46       41.27     15.49 o
 -19   3   9      589.28      575.22     39.44 o
 -18   3   9      537.38      508.56     53.71 o
 -17   3   9      282.46      259.84     28.74 o
 -16   3   9        3.05       -9.28      9.28 o
 -15   3   9       64.83       55.75      9.36 o
 -14   3   9       83.34       73.23      8.56 o
 -13   3   9      131.16      137.25      9.75 o
 -12   3   9        1.68       -6.29      7.16 o
 -11   3   9      155.53      140.49     15.44 o
 -10   3   9     1102.60     1097.82     22.71 o
  -9   3   9     3808.55     3788.79     50.76 o
  -8   3   9     2596.18     2647.32     38.71 o
  -7   3   9     4218.52     4174.23     53.50 o
  -6   3   9      571.19      568.85     16.43 o
  -5   3   9      254.15      312.62     11.43 o
  -4   3   9     3580.91     3614.88     43.39 o
  -3   3   9     5242.40     5265.87     57.95 o
  -2   3   9     7634.07     7454.08     93.12 o
  -1   3   9     1314.74     1217.25     23.95 o
   0   3   9      364.51      262.41     12.02 o
   1   3   9      758.85      706.69     17.76 o
   2   3   9      894.82      798.93     18.79 o
   3   3   9      680.67      602.52     22.17 o
   4   3   9       91.55       87.58      8.62 o
   5   3   9      257.06      208.76      7.90 o
   6   3   9      139.95      104.76      6.31 o
   7   3   9       94.78      113.35     10.39 o
   8   3   9      434.56      465.88     16.36 o
   9   3   9      526.00      634.64     19.11 o
  10   3   9      369.92      410.30     16.29 o
  11   3   9        7.75       18.57      7.95 o
  12   3   9       34.54       33.34      8.52 o
  13   3   9      640.13      641.06     19.44 o
  14   3   9      335.16      382.20     15.88 o
  15   3   9      344.36      394.13     20.77 o
  16   3   9      257.90      311.52     14.43 o
  17   3   9        0.10       -7.46     11.27 o
  18   3   9       63.54       58.89     15.60 o
  19   3   9      203.88      207.23     21.35 o
 -18   4   9      208.48      249.86     23.81 o
 -17   4   9        1.08        1.96      9.75 o
 -16   4   9      140.85      153.00     14.81 o
 -15   4   9      756.19      782.25     26.71 o
 -14   4   9     1046.64     1038.22     34.64 o
 -13   4   9     1195.26     1176.87     27.45 o
 -12   4   9      359.49      341.98     15.63 o
 -11   4   9        0.45       -3.63      7.30 o
 -10   4   9       64.25      104.17      9.94 o
  -9   4   9      652.54      646.89     18.88 o
  -8   4   9      143.27      158.18      9.73 o
  -7   4   9      112.95       88.62      8.18 o
  -6   4   9        4.46       -5.41      5.41 o
  -5   4   9      203.01      163.67      9.55 o
  -4   4   9       46.76       43.53      6.84 o
  -3   4   9      970.77      978.78     21.08 o
  -2   4   9      945.98      960.06     20.04 o
  -1   4   9      206.66      222.70     11.67 o
   0   4   9       86.34       80.95     11.52 o
   1   4   9     1266.84     1244.33     25.98 o
   2   4   9     1478.56     1605.40     30.75 o
   3   4   9     2744.17     2844.27     52.23 o
   4   4   9     1109.96     1140.50     30.13 o
   5   4   9      195.18      211.67     15.08 o
   6   4   9      501.85      486.34     20.88 o
   7   4   9      455.57      439.37     20.33 o
   8   4   9      690.98      759.48     26.17 o
   9   4   9      138.17      137.83     10.14 o
  10   4   9       86.78       96.54      9.87 o
  11   4   9       22.29        1.61      7.53 o
  12   4   9       25.14       28.23      8.74 o
  13   4   9       19.65       25.27     10.26 o
  14   4   9        6.24        3.96      8.71 o
  15   4   9       53.05       61.71     10.52 o
  16   4   9       36.11       41.15      9.97 o
  17   4   9        2.19        9.20     10.88 o
  18   4   9        1.40       10.30     11.77 o
 -17   5   9       41.23       23.44     14.87 o
 -16   5   9        2.17       -1.45     13.34 o
 -15   5   9       33.73       22.11     14.07 o
 -14   5   9       35.66       44.30     14.63 o
 -13   5   9       99.59       96.76     16.10 o
 -12   5   9       20.63       22.66     12.84 o
 -11   5   9       19.95       34.65     12.59 o
 -10   5   9       56.29       42.97      9.60 o
  -9   5   9      487.91      457.85     17.55 o
  -8   5   9      119.14      146.59     12.39 o
  -7   5   9      168.32      209.33     12.43 o
  -6   5   9       14.25       13.21      6.29 o
  -5   5   9       26.11       41.75      6.56 o
  -4   5   9      286.81      321.55     12.09 o
  -3   5   9       90.17      120.83      8.79 o
  -2   5   9       21.74       28.43     10.11 o
  -1   5   9      252.13      261.38     17.09 o
   0   5   9       17.97       25.41      9.87 o
   1   5   9       54.59       70.83     14.78 o
   2   5   9      143.72      148.67     12.08 o
   3   5   9       52.45       64.80      9.73 o
   4   5   9      631.69      639.86     22.49 o
   5   5   9      123.50      124.82     14.69 o
   6   5   9        1.33        4.60      8.44 o
   7   5   9       98.17      134.29     16.29 o
   8   5   9      470.81      537.32     33.68 o
   9   5   9      553.15      622.37     42.95 o
  10   5   9      145.36      139.90     15.45 o
  11   5   9        5.55       32.35     12.45 o
  12   5   9       71.85       93.82      9.43 o
  13   5   9      298.64      356.20     16.56 o
  14   5   9       95.49      109.24     12.13 o
  15   5   9       21.94       42.35     10.22 o
  16   5   9       12.40       18.69      9.16 o
  17   5   9      156.55      141.90     15.43 o
 -16   6   9        6.86       20.15     14.87 o
 -15   6   9        0.27      -11.81     11.81 o
 -14   6   9      116.03      150.23     18.59 o
 -13   6   9      134.47      146.43     19.12 o
 -12   6   9      243.04      262.74     20.60 o
 -11   6   9       24.07       25.43     11.04 o
 -10   6   9       11.90       27.27     10.32 o
  -9   6   9       28.60       22.35     10.15 o
  -8   6   9      663.61      606.89     26.84 o
  -7   6   9      583.96      632.60     28.58 o
  -6   6   9      372.43      417.91     20.41 o
  -5   6   9        4.75       15.30     11.49 o
  -4   6   9       25.73       24.83     11.97 o
  -3   6   9      392.28      364.12     21.51 o
  -2   6   9      262.42      273.77     23.41 o
  -1   6   9       12.81       -2.10     23.57 o
   0   6   9        0.63      -11.98     12.89 o
   1   6   9      143.47      121.85     18.18 o
   2   6   9        1.29      -11.21     12.34 o
   3   6   9        1.86      -10.21     12.20 o
   4   6   9      237.58      217.09     22.13 o
   5   6   9       80.48       74.09     16.36 o
   6   6   9      153.30      156.15     26.03 o
   7   6   9       27.40       32.20     20.24 o
   8   6   9      142.43      132.05     14.22 o
   9   6   9      184.87      173.23     16.20 o
  10   6   9      339.52      314.64     20.16 o
  11   6   9      107.92      108.74     17.67 o
  12   6   9        0.71       10.86     12.18 o
  13   6   9       82.66      116.30     20.82 o
  14   6   9      221.76      249.36     26.96 o
  15   6   9       88.73       66.14     20.25 o
 -14   7   9        2.20       -9.02     12.70 o
 -13   7   9        5.69       -3.36     13.62 o
 -12   7   9       29.93       36.03     15.24 o
 -11   7   9      120.37      151.57     19.95 o
 -10   7   9       37.80       50.87     15.27 o
  -9   7   9      223.45      245.40     22.16 o
  -8   7   9      397.27      359.46     24.52 o
  -7   7   9       42.50       24.45     13.63 o
  -6   7   9      212.09      138.53     22.33 o
  -5   7   9        2.57      -12.67     15.38 o
  -4   7   9      123.82      140.76     30.18 o
  -3   7   9      992.22      979.54     44.41 o
  -2   7   9     1006.74      976.92     62.32 o
  -1   7   9      333.99      341.47     39.99 o
   0   7   9      131.96      140.93     32.16 o
   1   7   9        9.17        0.68     22.21 o
   2   7   9      319.89      259.75     38.45 o
   3   7   9      473.40      489.19     46.76 o
   4   7   9      510.06      406.50     43.37 o
   5   7   9       19.90        3.77     23.47 o
   6   7   9        2.58      -16.52     19.99 o
   7   7   9       24.98       54.48     25.50 o
   8   7   9       30.73       28.49     26.37 o
   9   7   9        0.54      -17.97     20.28 o
  10   7   9       19.10       -4.73     21.44 o
  11   7   9       44.43      114.26     34.48 o
  12   7   9        1.56       14.29     25.11 o
  13   7   9        2.88       11.98     26.08 o
  14   7   9       74.38       82.44     20.83 o
 -12   8   9      248.41      259.06     24.55 o
 -11   8   9       35.45       44.57     15.67 o
 -10   8   9       23.13       55.59     18.79 o
  -9   8   9      389.94      413.74     48.39 o
  -8   8   9      180.59      149.80     24.63 o
  -7   8   9       34.13       45.58     19.52 o
  -6   8   9       51.86       62.13     20.06 o
  -5   8   9       11.69       -4.86     15.52 o
  -4   8   9       43.69       51.70     19.11 o
  -3   8   9       42.09       47.23     27.33 o
  -2   8   9       26.62       -6.57     22.22 o
  -1   8   9       10.81      -14.01     22.79 o
   0   8   9        7.71        8.98     24.15 o
   1   8   9       20.41        5.70     25.31 o
   2   8   9      374.94      374.32     44.15 o
   3   8   9      322.52      329.39     41.73 o
   4   8   9      472.04      658.72     55.64 o
   5   8   9       45.82       47.13     26.08 o
   6   8   9       15.23      -16.23     21.54 o
   7   8   9       47.35       50.61     27.62 o
   8   8   9      366.86      421.55     48.11 o
   9   8   9      307.77      338.18     45.98 o
  10   8   9      222.70      192.41     40.67 o
  11   8   9        0.05       -6.86     24.34 o
  -8   9   9       93.85      117.12     24.69 o
  -7   9   9      134.61      113.31     24.60 o
  -6   9   9      153.24      115.02     23.76 o
  -5   9   9       30.22       28.84     18.62 o
  -4   9   9      101.05      145.16     24.88 o
  -3   9   9      256.77      270.17     41.25 o
  -2   9   9      212.52      302.33     41.53 o
  -1   9   9       90.31       72.06     30.62 o
   0   9   9        5.38      -18.74     18.74 o
   1   9   9       32.30       27.62     25.21 o
   2   9   9       92.69      118.61     33.52 o
   3   9   9        0.07       21.73     25.31 o
   4   9   9        2.37       12.46     25.60 o
   5   9   9        3.83      -15.45     21.25 o
   6   9   9       44.23       35.06     25.50 o
   7   9   9        6.87       23.28     26.85 o
   8   9   9       82.81       70.32     32.84 o
 -18   0  10       40.13       25.02     24.63 o
 -17   0  10     1020.37     1071.58     69.37 o
 -16   0  10     1605.20     1484.13     79.72 o
 -15   0  10     3062.05     3127.47    118.63 o
 -14   0  10     1569.95     1548.79     77.31 o
 -13   0  10      434.23      417.22     40.77 o
 -12   0  10      205.36      170.78     29.36 o
 -11   0  10      963.13      959.52     56.43 o
 -10   0  10     3144.46     3174.30    107.43 o
  -9   0  10     2446.86     2489.89     90.58 o
  -8   0  10     1850.51     1676.53     69.88 o
  -7   0  10      378.17      359.64     33.62 o
  -6   0  10       50.90       30.52     17.10 o
  -5   0  10        0.57       39.60     17.39 o
  -4   0  10      141.94      132.14     21.93 o
  -3   0  10       89.91       92.53     19.41 o
  -2   0  10      122.46      101.61     20.48 o
  -1   0  10     3632.10     3467.92    104.37 o
   0   0  10       57.90       63.17     18.74 o
   1   0  10      852.98      868.70     46.28 o
   2   0  10     2022.89     2018.05     73.56 o
   3   0  10     1696.66     1725.60     67.46 o
   4   0  10      127.46      163.63     24.63 o
   5   0  10      842.65      805.31     46.18 o
   6   0  10     1419.38     1405.99     62.81 o
   7   0  10     1741.21     1759.02     72.29 o
   8   0  10     1271.64     1411.79     65.90 o
   9   0  10      897.70      905.98     54.20 o
  10   0  10       67.63       41.44     22.41 o
  11   0  10      239.82      176.77     30.72 o
  12   0  10      238.60      184.20     31.20 o
  13   0  10      213.17      169.62     32.75 o
  14   0  10       40.93       51.38     25.40 o
  15   0  10       23.23      -20.28     20.28 o
  16   0  10        1.82      -21.15     22.89 o
  17   0  10       17.57       16.81     25.21 o
  18   0  10       19.94       37.77     26.27 o
 -18   1  10       12.26       -2.72     15.41 o
 -17   1  10       84.28       97.71     21.57 o
 -16   1  10      190.27      217.07     25.70 o
 -15   1  10      117.68      119.35     21.13 o
 -14   1  10       45.04       26.18     15.50 o
 -13   1  10       47.06       30.03     15.72 o
 -12   1  10      360.20      326.76     25.48 o
 -11   1  10      862.44      808.40     38.89 o
 -10   1  10     1075.07      961.67     38.59 o
  -9   1  10     1735.95     1549.74     48.27 o
  -8   1  10      417.55      439.38     27.43 o
  -7   1  10       71.85       57.33     28.35 o
  -6   1  10     1187.02     1154.99     87.74 o
  -5   1  10     3628.27     3554.86     77.23 o
  -4   1  10     3044.09     2905.15     66.89 o
  -3   1  10     3545.67     3426.66     74.26 o
  -2   1  10      366.02      340.71     22.07 o
  -1   1  10      101.52       87.03     20.33 o
   0   1  10     1478.92     1415.78     50.16 o
   1   1  10      632.85      647.18     74.29 o
   2   1  10     1068.74      977.47     34.80 o
   3   1  10      142.66      124.29     15.30 o
   4   1  10      162.57      187.51     17.79 o
   5   1  10        8.65        5.60     12.41 o
   6   1  10       97.45      126.67     16.16 o
   7   1  10       18.40        8.03     12.78 o
   8   1  10      462.97      508.50     29.23 o
   9   1  10        3.83       18.86     13.90 o
  10   1  10        0.07      -12.64     12.64 o
  11   1  10      416.58      396.22     27.47 o
  12   1  10      186.88      238.02     31.44 o
  13   1  10      289.27      359.33     28.61 o
  14   1  10      204.13      200.81     28.35 o
  15   1  10       25.62       17.40     17.17 o
  16   1  10        0.55      -14.44     14.44 o
  17   1  10      103.20       76.96     21.57 o
  18   1  10       95.78       92.53     18.33 o
 -18   2  10        2.13      -12.07     17.19 o
 -17   2  10      519.82      495.70     35.58 o
 -16   2  10      265.30      264.58     27.22 o
 -15   2  10      316.31      308.02     27.52 o
 -14   2  10      107.38       63.24     17.42 o
 -13   2  10       25.26       57.44     16.75 o
 -12   2  10       33.88       22.29     14.23 o
 -11   2  10      206.33      217.10     23.57 o
 -10   2  10      286.02      285.24     22.37 o
  -9   2  10      170.69      154.03     18.07 o
  -8   2  10       97.64       81.18     15.30 o
  -7   2  10       21.35       19.84     11.69 o
  -6   2  10       11.04       13.27     15.86 o
  -5   2  10       51.21       37.75     10.62 o
  -4   2  10      373.92      362.90     27.48 o
  -3   2  10        5.25       16.80     11.79 o
  -2   2  10      223.90      214.40     17.73 o
  -1   2  10      170.33      151.71     15.98 o
   0   2  10      109.48       93.65     14.67 o
   1   2  10     2063.57     2165.00     62.25 o
   2   2  10      806.41      791.92     31.17 o
   3   2  10       45.35       61.45     14.32 o
   4   2  10       48.83       34.42     12.83 o
   5   2  10      162.77      142.76     16.92 o
   6   2  10      553.25      564.32     33.18 o
   7   2  10      407.40      414.53     25.73 o
   8   2  10        5.04      -10.08     14.63 o
   9   2  10        0.91      -12.06     12.06 o
  10   2  10       60.38       36.74     15.69 o
  11   2  10        0.15        9.09     13.37 o
  12   2  10       18.98       15.14     15.20 o
  13   2  10        0.27      -13.20     14.34 o
  14   2  10       20.82        7.71     11.79 o
  15   2  10        0.36       14.51     13.47 o
  16   2  10        3.42       15.95     13.00 o
  17   2  10        2.31       22.87     13.55 o
  18   2  10       29.38       41.60     14.98 o
 -17   3  10       16.49       12.35     17.34 o
 -16   3  10       48.52       41.76     18.76 o
 -15   3  10       92.86       90.14     19.90 o
 -14   3  10       55.89       78.80     34.43 o
 -13   3  10       21.78       49.59     16.72 o
 -12   3  10        0.05        9.66     13.25 o
 -11   3  10        1.31       17.40     11.72 o
 -10   3  10       42.41       29.84     12.23 o
  -9   3  10        7.81       -4.14      9.92 o
  -8   3  10       60.65       33.32     10.96 o
  -7   3  10        9.45       13.77      9.38 o
  -6   3  10       20.49       28.09      9.56 o
  -5   3  10        4.95        2.83      8.71 o
  -4   3  10       99.93       81.08     11.08 o
  -3   3  10      249.71      243.47     17.71 o
  -2   3  10      208.24      201.60     16.33 o
  -1   3  10        3.46        5.39      9.86 o
   0   3  10       57.32       33.83     17.77 o
   1   3  10      196.94      206.12     16.70 o
   2   3  10      223.87      221.17     17.80 o
   3   3  10      483.06      480.88     25.40 o
   4   3  10       20.72       18.52     11.74 o
   5   3  10       15.64       28.41      5.09 o
   6   3  10      287.60      294.17     14.68 o
   7   3  10      135.64      146.44     12.19 o
   8   3  10       67.74       85.36     16.91 o
   9   3  10        7.75       19.38      9.45 o
  10   3  10        1.01       -8.73      8.73 o
  11   3  10       41.76       72.57     17.15 o
  12   3  10        6.05        5.15     10.62 o
  13   3  10       21.79       17.71     18.36 o
  14   3  10       10.79       -7.07     11.00 o
  15   3  10       23.56       21.25     12.52 o
  16   3  10        0.09        9.24     12.50 o
  17   3  10       16.63       31.09     14.33 o
 -16   4  10      721.23      845.55     43.96 o
 -15   4  10      232.04      234.33     25.97 o
 -14   4  10      328.94      313.96     14.49 o
 -13   4  10      202.51      171.91     11.04 o
 -12   4  10       20.06       27.60      7.71 o
 -11   4  10      194.12      195.25     15.13 o
 -10   4  10      930.28      930.66     22.19 o
  -9   4  10     1044.93     1046.81     23.17 o
  -8   4  10      918.92      893.09     21.27 o
  -7   4  10      230.17      272.73     12.52 o
  -6   4  10       14.03        2.67      6.18 o
  -5   4  10      125.02      103.48      9.19 o
  -4   4  10      184.22      190.37     10.49 o
  -3   4  10      138.82      128.94      9.33 o
  -2   4  10      189.83      202.90     10.82 o
  -1   4  10        0.82        1.37      6.08 o
   0   4  10       16.07       11.29      6.47 o
   1   4  10      155.24      173.74     10.25 o
   2   4  10      561.00      611.10     17.73 o
   3   4  10      195.69      199.06     11.18 o
   4   4  10      104.62      112.06     10.14 o
   5   4  10       88.31       66.08      8.59 o
   6   4  10      206.90      199.90     11.71 o
   7   4  10      731.11      710.50     24.74 o
   8   4  10      815.82      770.50     26.07 o
   9   4  10      166.82      175.19     14.84 o
  10   4  10        9.43       12.85      6.71 o
  11   4  10       62.16       54.65      8.66 o
  12   4  10      328.57      318.68     15.09 o
  13   4  10      167.51      166.43     11.88 o
  14   4  10      137.17      139.53     14.42 o
  15   4  10        0.13       -0.87     11.01 o
  16   4  10       25.00       24.94     13.12 o
 -15   5  10      198.59      206.94     36.16 o
 -14   5  10       79.26       86.83     13.67 o
 -13   5  10      108.07      107.93     11.47 o
 -12   5  10       86.33       98.31     11.27 o
 -11   5  10      478.81      555.28     19.74 o
 -10   5  10      335.60      344.57     18.53 o
  -9   5  10      307.17      271.45     13.90 o
  -8   5  10      271.28      236.17     12.95 o
  -7   5  10       12.35       18.95      7.68 o
  -6   5  10      159.82      192.20     13.03 o
  -5   5  10     1449.79     1479.06     41.05 o
  -4   5  10     2442.37     2542.44     76.16 o
  -3   5  10     1486.21     1442.11     44.96 o
  -2   5  10      668.68      608.40     25.54 o
  -1   5  10       18.67        5.75     10.20 o
   0   5  10      905.53      886.99     35.52 o
   1   5  10      566.26      519.35     23.86 o
   2   5  10      994.54      956.14     43.22 o
   3   5  10      439.35      365.78     20.64 o
   4   5  10       14.68        0.39     13.07 o
   5   5  10        1.64       -7.90      7.90 o
   6   5  10       55.88       50.65     10.93 o
   7   5  10        5.00        6.76      9.81 o
   8   5  10       20.46       25.69     10.77 o
   9   5  10        2.40       13.46     11.03 o
  10   5  10        2.20       -0.35     10.12 o
  11   5  10        0.93      -10.58     10.58 o
  12   5  10      110.34      133.54     15.67 o
  13   5  10      209.62      255.57     20.72 o
  14   5  10      126.08      171.88     13.13 o
  15   5  10       22.67       25.20      9.70 o
 -14   6  10      423.34      471.00     28.61 o
 -13   6  10       98.05       65.34     18.33 o
 -12   6  10       14.26       38.44     11.81 o
 -11   6  10      259.91      295.39     23.00 o
 -10   6  10      549.71      627.95     30.71 o
  -9   6  10      644.91      620.98     29.60 o
  -8   6  10      303.56      303.20     22.05 o
  -7   6  10        0.82       -3.03     11.12 o
  -6   6  10        9.67       -0.27     10.69 o
  -5   6  10        0.05       -1.71     10.96 o
  -4   6  10        0.96        6.86     10.73 o
  -3   6  10       47.43       37.47     14.89 o
  -2   6  10        9.61       -0.10     13.14 o
  -1   6  10      112.09      125.50     25.69 o
   0   6  10      254.40      325.75     25.58 o
   1   6  10      339.12      360.17     26.25 o
   2   6  10      899.66      959.12     41.51 o
   3   6  10      356.49      335.65     26.03 o
   4   6  10       42.43       40.86     15.93 o
   5   6  10      212.14      247.21     39.75 o
   6   6  10      569.97      622.02     34.86 o
   7   6  10      496.74      486.43     31.39 o
   8   6  10      235.00      301.13     26.37 o
   9   6  10      103.53      111.01     20.74 o
  10   6  10       18.25        9.32     15.19 o
  11   6  10       65.32       53.96     18.31 o
  12   6  10      127.57      108.87     15.85 o
  13   6  10       10.37       15.43     12.05 o
  14   6  10        2.39        3.57     22.41 o
 -12   7  10       13.04      -16.56     16.56 o
 -11   7  10      160.67      146.75     26.02 o
 -10   7  10      221.44      288.16     30.74 o
  -9   7  10      279.60      299.49     29.70 o
  -8   7  10       51.17       38.92     19.89 o
  -7   7  10       70.71       69.58     20.03 o
  -6   7  10       69.98       80.20     20.33 o
  -5   7  10      274.09      311.32     43.47 o
  -4   7  10      263.00      293.57     35.84 o
  -3   7  10      124.90      124.02     32.26 o
  -2   7  10       15.70       23.95     23.28 o
  -1   7  10       24.93       25.98     24.82 o
   0   7  10       83.60       76.11     29.07 o
   1   7  10       13.78        5.99     21.64 o
   2   7  10       19.83       -3.09     20.96 o
   3   7  10       24.04      -22.60     22.60 o
   4   7  10       44.24       69.45     29.85 o
   5   7  10        0.98       -7.73     20.48 o
   6   7  10       15.23        2.61     24.15 o
   7   7  10       31.16      -20.09     20.09 o
   8   7  10      278.15      308.81     43.85 o
   9   7  10      182.00       98.62     32.55 o
  10   7  10        1.85        5.31     23.95 o
  11   7  10      119.62      255.48     44.72 o
  -9   8  10        7.14        0.22     35.45 o
  -8   8  10       83.30       89.90     23.03 o
  -7   8  10       59.68       42.66     21.58 o
  -6   8  10        1.50        7.57     18.25 o
  -5   8  10       77.42       72.45     21.07 o
  -4   8  10      175.03      179.18     37.48 o
  -3   8  10      136.62      118.42     35.35 o
  -2   8  10       74.89       36.03     28.59 o
  -1   8  10        1.05      -22.99     22.99 o
   0   8  10       65.79       65.87     30.91 o
   1   8  10      254.12      317.31     43.18 o
   2   8  10      108.19       88.38     33.03 o
   3   8  10        1.22       -2.70     25.40 o
   4   8  10        6.71      -19.32     19.32 o
   5   8  10       73.08       83.74     33.03 o
   6   8  10       33.75       28.59     28.88 o
   7   8  10       31.20       33.42     27.91 o
   8   8  10       51.74       23.95     28.69 o
  -3   9  10       69.76       47.33     29.07 o
  -2   9  10       99.57      111.08     33.90 o
  -1   9  10        6.94       -5.41     22.21 o
   0   9  10       14.30       24.34     26.75 o
   1   9  10       70.34      100.07     32.55 o
   2   9  10      200.29      210.09     39.70 o
   3   9  10      102.83       47.52     28.78 o
 -16   1  11      258.82      238.69     27.69 o
 -15   1  11      162.06      203.60     25.65 o
 -14   1  11        9.10       26.81     16.66 o
 -13   1  11       38.55        5.45     15.16 o
 -12   1  11       39.78       50.76     16.58 o
 -11   1  11       51.56       13.94     45.93 o
 -10   1  11       26.17       37.62     15.06 o
  -9   1  11        5.74        8.72     12.42 o
  -8   1  11       39.56       38.19     13.93 o
  -7   1  11      419.32      400.28     34.24 o
  -6   1  11      648.56      658.45     31.00 o
  -5   1  11     1004.83      971.75     36.69 o
  -4   1  11      427.74      393.14     24.09 o
  -3   1  11        9.50       -9.91      9.91 o
  -2   1  11       42.21       34.72     13.27 o
  -1   1  11      717.28      686.98     30.39 o
   0   1  11     1082.01     1037.29     37.21 o
   1   1  11      846.38      837.82     45.60 o
   2   1  11      128.50      141.20     25.60 o
   3   1  11       12.18       -6.33     11.49 o
   4   1  11      150.61      102.15     15.74 o
   5   1  11       41.90       29.91     16.66 o
   6   1  11       23.83       22.67     26.56 o
   7   1  11       63.26       47.13     16.47 o
   8   1  11        2.72        7.56     13.57 o
   9   1  11       24.69       23.37     14.80 o
  10   1  11       74.81       61.19     17.08 o
  11   1  11       30.75       35.78     17.31 o
  12   1  11       77.08      111.17     20.87 o
  13   1  11        1.57       19.74     16.46 o
  14   1  11        0.00       -1.07     15.46 o
  15   1  11        4.94        2.64     17.82 o
  16   1  11       29.89       30.82     17.58 o
 -16   2  11      932.24     1007.34     94.63 o
 -15   2  11      105.90      110.47     29.94 o
 -14   2  11       24.79       10.03     15.99 o
 -13   2  11      470.65      494.19     54.53 o
 -12   2  11     1044.89      988.41     67.01 o
 -11   2  11     2070.47     2073.69     67.46 o
 -10   2  11      879.69      893.09     38.98 o
  -9   2  11      679.55      673.06     33.32 o
  -8   2  11        0.16       -4.88     11.54 o
  -7   2  11       50.22       53.00     13.57 o
  -6   2  11      484.83      408.40     25.55 o
  -5   2  11      395.83      364.27     23.46 o
  -4   2  11      329.22      347.97     23.01 o
  -3   2  11      324.85      344.50     37.72 o
  -2   2  11       64.70       67.14     13.44 o
  -1   2  11      284.68      321.40     22.24 o
   0   2  11      435.52      514.71     38.21 o
   1   2  11        6.47        0.48     10.79 o
   2   2  11      231.19      235.65     19.35 o
   3   2  11       42.49       33.89     15.55 o
   4   2  11      228.68      225.53     25.69 o
   5   2  11     1087.82     1072.10     39.22 o
   6   2  11     1064.68     1146.04     43.24 o
   7   2  11      303.52      326.15     28.93 o
   8   2  11       39.43       53.80     29.99 o
   9   2  11       17.56       17.26     13.98 o
  10   2  11      244.82      243.58     38.49 o
  11   2  11      384.05      387.31     29.36 o
  12   2  11      160.26      173.29     22.53 o
  13   2  11       46.60       51.99     17.98 o
  14   2  11        0.00        6.44     12.09 o
  15   2  11       14.97       17.46     13.27 o
  16   2  11       30.78        9.47     13.10 o
 -15   3  11      619.65      668.07     39.76 o
 -14   3  11      244.71      234.60     26.09 o
 -13   3  11       73.28       56.55     17.62 o
 -12   3  11      104.00       72.98     19.17 o
 -11   3  11      266.69      243.23     40.71 o
 -10   3  11      112.63       95.84     17.73 o
  -9   3  11       22.67       25.17     14.00 o
  -8   3  11      161.89      163.02     19.11 o
  -7   3  11     1390.48     1389.32    102.53 o
  -6   3  11     2058.44     2020.87     55.64 o
  -5   3  11     1552.64     1530.36     46.92 o
  -4   3  11      718.24      692.60     31.06 o
  -3   3  11       17.85        6.64     13.57 o
  -2   3  11      329.90      331.29     23.00 o
  -1   3  11     1605.46     1699.78     48.23 o
   0   3  11     1797.56     1763.04     49.74 o
   1   3  11      451.38      417.52     25.49 o
   2   3  11        9.25      -10.74     10.74 o
   3   3  11       98.07       76.88     15.08 o
   4   3  11        8.62       -0.72     11.33 o
   5   3  11       72.64       52.69     21.83 o
   6   3  11        8.58        5.69      6.77 o
   7   3  11        2.50       15.92      7.70 o
   8   3  11        0.21        1.07      8.03 o
   9   3  11        7.73       18.39      9.63 o
  10   3  11      239.90      276.56     18.04 o
  11   3  11       69.79      101.99     21.27 o
  12   3  11      155.20      212.15     22.09 o
  13   3  11       12.27       25.08     12.29 o
  14   3  11        8.00       14.53     18.27 o
  15   3  11      116.61      105.30     16.39 o
 -14   4  11        5.63       18.07     24.05 o
 -13   4  11      315.99      337.18     28.54 o
 -12   4  11      372.61      356.83     27.76 o
 -11   4  11      698.12      803.78     67.19 o
 -10   4  11      263.56      234.86     23.05 o
  -9   4  11      215.53      243.73     21.88 o
  -8   4  11        2.90       -8.92     13.04 o
  -7   4  11      112.40      129.48     14.68 o
  -6   4  11      123.13      142.44     14.86 o
  -5   4  11       20.20       25.44     13.52 o
  -4   4  11        6.99        6.63     18.59 o
  -3   4  11        4.20        0.10     15.79 o
  -2   4  11       82.70       60.20     23.95 o
  -1   4  11      484.77      560.21     27.54 o
   0   4  11      633.63      691.06     29.84 o
   1   4  11      163.30      170.09     17.70 o
   2   4  11      284.13      270.90     20.45 o
   3   4  11      161.94      155.13     17.60 o
   4   4  11      410.23      501.55     29.85 o
   5   4  11      800.48      899.61     36.19 o
   6   4  11      341.16      416.00     27.05 o
   7   4  11      144.87      171.10     20.24 o
   8   4  11       22.23        2.84     13.34 o
   9   4  11       38.08       12.58     22.99 o
  10   4  11      111.20      106.47     18.70 o
  11   4  11      102.86      139.25     22.46 o
  12   4  11        0.76        2.07      8.48 o
  13   4  11        0.03       -4.26      9.28 o
  14   4  11       21.49        5.75     10.47 o
 -13   5  11       45.01       37.23     17.74 o
 -12   5  11      147.32      129.06     20.70 o
 -11   5  11      115.58      120.72     17.18 o
 -10   5  11      114.89      137.09     12.92 o
  -9   5  11       31.83       53.03      9.69 o
  -8   5  11      103.74      110.83     13.04 o
  -7   5  11      239.09      226.11     17.73 o
  -6   5  11       84.86      106.80     13.86 o
  -5   5  11      102.45      131.88     12.67 o
  -4   5  11       15.88       38.33      9.65 o
  -3   5  11       22.01       11.14      8.83 o
  -2   5  11       78.65       99.30     11.81 o
  -1   5  11       12.08       14.43      8.62 o
   0   5  11        0.00        4.07     13.69 o
   1   5  11       10.90       13.84     13.62 o
   2   5  11        7.27       11.45      8.77 o
   3   5  11       42.75       39.17      9.78 o
   4   5  11        5.80       18.69      9.23 o
   5   5  11       93.96      103.13     12.28 o
   6   5  11      228.89      239.79     15.42 o
   7   5  11       40.90       31.80     13.59 o
   8   5  11       22.46       29.36      9.24 o
   9   5  11        0.48       15.01      7.68 o
  10   5  11       81.31      116.11     22.54 o
  11   5  11      149.33      205.05     24.46 o
  12   5  11      120.72      119.86     21.44 o
  13   5  11        0.02       15.69     20.43 o
 -11   6  11       46.12       80.01     22.37 o
 -10   6  11      288.92      310.10     21.95 o
  -9   6  11      114.63      121.51     14.42 o
  -8   6  11        4.32        8.47      9.76 o
  -7   6  11       43.18       25.13     12.76 o
  -6   6  11      224.27      201.20     20.49 o
  -5   6  11      262.95      247.41     18.70 o
  -4   6  11      171.47      186.31     23.95 o
  -3   6  11       12.43       -1.58     10.48 o
  -2   6  11        0.57       -9.84     10.18 o
  -1   6  11       59.46       57.69     12.69 o
   0   6  11      132.50      124.79     14.86 o
   1   6  11       34.67       26.74     11.65 o
   2   6  11        5.12        6.49     10.75 o
   3   6  11      100.48      102.07     21.17 o
   4   6  11        0.32       -4.12     10.49 o
   5   6  11        4.06       17.22     11.12 o
   6   6  11       57.67       19.67     14.52 o
   7   6  11       18.57       13.94     15.45 o
   8   6  11      158.57      179.56     54.62 o
   9   6  11       46.23       55.92     29.75 o
  10   6  11       27.40       52.93     31.58 o
  11   6  11      148.64      162.18     37.77 o
  -9   7  11        2.98       -6.66     24.63 o
  -8   7  11       24.62       43.06     13.78 o
  -7   7  11       51.76       58.46     15.25 o
  -6   7  11      211.80      223.13     20.19 o
  -5   7  11      143.70      104.73     20.53 o
  -4   7  11      268.52      209.59     24.69 o
  -3   7  11       35.48       14.79     17.02 o
  -2   7  11       16.47       13.19     16.31 o
  -1   7  11      191.66      211.76     29.65 o
   0   7  11      520.48      487.24     33.01 o
   1   7  11      436.41      456.81     32.17 o
   2   7  11      110.69       94.75     20.19 o
   3   7  11       12.85       19.51     16.37 o
   4   7  11      159.54      179.07     23.27 o
   5   7  11       62.30       71.32     21.39 o
   6   7  11      238.98      236.78     24.78 o
   7   7  11       39.59       40.40     16.14 o
   8   7  11        9.62        8.40     25.50 o
  -4   8  11       42.15       28.30     26.27 o
  -3   8  11        0.63       30.04     27.43 o
  -2   8  11        2.59      -15.16     23.95 o
  -1   8  11        5.52       15.36     25.69 o
   0   8  11       43.57       68.87     31.87 o
   1   8  11       72.20       92.15     32.36 o
   2   8  11       27.00       28.78     25.89 o
   3   8  11       19.10       72.92     30.33 o
 -14   0  12     1397.05     1388.92     77.40 o
 -13   0  12     1301.54     1379.13     75.37 o
 -12   0  12      805.08      785.06     56.52 o
 -11   0  12      457.77      458.95     43.37 o
 -10   0  12       88.66       94.85     26.56 o
  -9   0  12      321.64      339.73     36.71 o
  -8   0  12      289.96      272.21     33.23 o
  -7   0  12     1035.17      952.96     55.36 o
  -6   0  12      288.85      195.51     29.56 o
  -5   0  12      533.70      417.23     37.00 o
  -4   0  12        4.54       -2.12     16.32 o
  -3   0  12      191.54      208.06     27.05 o
  -2   0  12       85.35      108.57     22.70 o
  -1   0  12        0.19       32.16     18.25 o
   0   0  12      106.31      104.12     24.15 o
   1   0  12      155.48      167.97     26.27 o
   2   0  12      219.28      221.39     29.65 o
   3   0  12      494.98      527.35     42.31 o
   4   0  12     1047.59     1111.91     58.84 o
   5   0  12      215.17      298.96     34.39 o
   6   0  12      120.82      122.38     26.76 o
   7   0  12       22.28        8.40     21.06 o
   8   0  12      314.63      278.97     36.32 o
   9   0  12      295.64      241.49     35.06 o
  10   0  12      153.99      167.01     31.59 o
  11   0  12      102.95       92.53     28.98 o
  12   0  12        3.48       19.90     23.95 o
  13   0  12        0.78      -19.80     19.80 o
  14   0  12       12.08       -0.97     23.18 o
 -14   1  12        0.09        1.26     20.52 o
 -13   1  12        0.06        5.02     15.09 o
 -12   1  12       24.64       20.48     15.59 o
 -11   1  12        1.15      -11.92     11.92 o
 -10   1  12      130.12      126.65     20.09 o
  -9   1  12      307.72      273.85     23.98 o
  -8   1  12      839.94      900.52     38.39 o
  -7   1  12      539.69      525.19     30.94 o
  -6   1  12      506.20      507.89     29.88 o
  -5   1  12       57.39       35.31     13.94 o
  -4   1  12       52.57       55.57     14.99 o
  -3   1  12      810.49      747.93     32.81 o
  -2   1  12      905.52      920.79     37.33 o
  -1   1  12      998.62     1056.58     40.17 o
   0   1  12      547.09      537.98     36.13 o
   1   1  12       16.36        9.41     13.30 o
   2   1  12      123.04      114.44     17.56 o
   3   1  12      182.25      164.46     19.89 o
   4   1  12       71.17       67.15     16.67 o
   5   1  12       58.62       64.71     16.59 o
   6   1  12       18.29      -10.58     12.62 o
   7   1  12        0.07       -5.95     13.23 o
   8   1  12       64.63       53.08     28.69 o
   9   1  12        0.72        5.80     14.14 o
  10   1  12      120.23      162.28     43.22 o
  11   1  12       17.90       41.40     17.07 o
  12   1  12        0.35       -5.74     14.42 o
  13   1  12       33.22       18.55     23.04 o
  14   1  12       49.44       45.93     19.06 o
 -14   2  12       37.23       43.02     19.06 o
 -13   2  12      273.83      287.92     27.18 o
 -12   2  12      295.30      315.33     27.57 o
 -11   2  12       26.03        8.47     14.48 o
 -10   2  12        6.13       -1.75     13.38 o
  -9   2  12       34.48       43.14     34.77 o
  -8   2  12        9.29       31.77     17.63 o
  -7   2  12      140.32      159.58     19.07 o
  -6   2  12       10.88       -1.21     13.57 o
  -5   2  12        6.72      -11.31     11.54 o
  -4   2  12        1.05      -11.05     11.05 o
  -3   2  12      116.62       91.74     16.32 o
  -2   2  12       18.67       41.48     14.37 o
  -1   2  12       76.46       87.52     16.64 o
   0   2  12      137.87      188.43     37.38 o
   1   2  12      191.04      180.06     19.82 o
   2   2  12       28.81       36.95     15.04 o
   3   2  12       52.09       36.16     18.40 o
   4   2  12      132.50      155.77     19.61 o
   5   2  12      104.52      105.67     17.96 o
   6   2  12       25.59       33.51     15.70 o
   7   2  12       17.14       -4.81     13.55 o
   8   2  12       60.02       44.54     16.35 o
   9   2  12       26.78       15.64     15.84 o
  10   2  12        1.26      -13.98     13.98 o
  11   2  12       45.88       35.37     17.44 o
  12   2  12        3.80      -20.05     20.38 o
  13   2  12        8.04        1.01     11.93 o
 -13   3  12      108.18      121.13     22.43 o
 -12   3  12       71.11       56.64     18.34 o
 -11   3  12       66.98      114.91     22.46 o
 -10   3  12        4.08      -13.69     13.69 o
  -9   3  12       18.17       36.58     15.31 o
  -8   3  12       22.69       42.59     14.84 o
  -7   3  12       55.65       56.57     29.80 o
  -6   3  12        8.40       18.86     27.33 o
  -5   3  12       38.38       36.57     13.17 o
  -4   3  12       37.27       22.25     12.23 o
  -3   3  12        4.03       -3.99     22.26 o
  -2   3  12       78.21       77.23     15.43 o
  -1   3  12       52.59       46.24     14.17 o
   0   3  12      237.66      245.68     20.63 o
   1   3  12       40.30       19.30     12.79 o
   2   3  12        9.90      -11.31     11.31 o
   3   3  12      107.20       94.28     43.27 o
   4   3  12       88.00       86.26     16.72 o
   5   3  12      131.53      161.04     19.91 o
   6   3  12        9.58       10.50     19.80 o
   7   3  12        4.92       17.16     15.04 o
   8   3  12       54.88       52.19      8.83 o
   9   3  12        6.85        9.95     18.44 o
  10   3  12       38.46       31.43     11.64 o
  11   3  12        0.05       12.09     10.42 o
  12   3  12       12.34       27.96     11.47 o
  13   3  12       30.95       43.15     14.64 o
 -12   4  12      403.70      410.90     30.75 o
 -11   4  12      261.42      259.57     25.02 o
 -10   4  12       13.93      -13.50     13.50 o
  -9   4  12       11.28       -0.33     16.90 o
  -8   4  12      254.14      239.61     22.95 o
  -7   4  12      591.62      588.46     40.72 o
  -6   4  12      333.85      343.49     24.96 o
  -5   4  12      156.23      132.27     17.73 o
  -4   4  12       44.92       47.47     14.26 o
  -3   4  12        2.88       14.10     22.21 o
  -2   4  12       69.76       57.08     25.21 o
  -1   4  12       14.07        2.03     22.02 o
   0   4  12       25.48       36.22     25.11 o
   1   4  12       23.37       29.36     24.73 o
   2   4  12       77.30       70.61     26.66 o
   3   4  12       37.90       46.36     26.18 o
   4   4  12       43.78       55.78     27.33 o
   5   4  12      119.38      150.23     34.63 o
   6   4  12      167.57      169.56     20.54 o
   7   4  12        1.65       -8.38     13.99 o
   8   4  12       39.45       23.68     20.81 o
   9   4  12       17.76        2.43     15.02 o
  10   4  12      160.17      138.65     33.42 o
  11   4  12      197.77      209.06     44.34 o
 -10   5  12       22.46       19.90     25.50 o
  -9   5  12      124.04      191.05     36.70 o
  -8   5  12      289.03      332.77     44.82 o
  -7   5  12      384.17      383.49     45.88 o
  -6   5  12      359.79      354.32     42.70 o
  -5   5  12       10.93       -1.45     26.08 o
  -4   5  12       53.57       74.76     31.10 o
  -3   5  12      202.83      193.18     38.15 o
  -2   5  12      679.12      570.46     52.84 o
  -1   5  12      593.86      641.65     54.87 o
   0   5  12      460.53      352.59     43.57 o
   1   5  12       28.97        5.51     24.15 o
   2   5  12       84.91       60.56     31.10 o
   3   5  12      157.15      141.70     34.97 o
   4   5  12      110.75       98.52     33.42 o
   5   5  12      201.05      173.77     36.71 o
   6   5  12        0.57       -9.95     23.18 o
   7   5  12       32.42       24.53     26.08 o
   8   5  12       45.01       54.96     28.59 o
   9   5  12        8.58      -23.28     23.28 o
  10   5  12       10.85      -13.14     23.57 o
  -7   6  12      183.44      181.98     37.38 o
  -6   6  12      106.90       88.38     31.97 o
  -5   6  12       30.37       13.14     25.89 o
  -4   6  12        4.63       11.20     25.60 o
  -3   6  12       13.08      -19.80     21.35 o
  -2   6  12       23.05        7.16     11.91 o
  -1   6  12       89.00       93.50     15.50 o
   0   6  12       29.10       39.46     13.13 o
   1   6  12       14.18       21.94     12.28 o
   2   6  12       36.60       62.59     29.75 o
   3   6  12      174.24      199.56     38.73 o
   4   6  12      482.50      610.32     55.35 o
   5   6  12      222.01      271.72     41.15 o
   6   6  12       44.03       38.73     28.20 o
   7   6  12       10.10        2.80     26.75 o
  -2   7  12      164.97      223.70     41.44 o
  -1   7  12       38.95       28.69     27.14 o
   0   7  12       12.82       58.24     30.33 o
   1   7  12       11.95      -11.20     22.31 o
   2   7  12       24.00       28.11     28.98 o
 -11   1  13       73.61       87.10     20.57 o
 -10   1  13        1.52       -4.69     15.79 o
  -9   1  13       35.49       15.88     15.10 o
  -8   1  13       42.70       37.14     28.73 o
  -7   1  13        2.86       10.32     30.86 o
  -6   1  13       27.56       42.98     15.42 o
  -5   1  13       13.00        0.13     16.56 o
  -4   1  13      145.34      163.77     21.30 o
  -3   1  13      195.04      216.99     27.24 o
  -2   1  13      290.91      295.28     24.23 o
  -1   1  13       33.25       51.76     15.96 o
   0   1  13        0.83        7.72     14.28 o
   1   1  13       39.32       41.25     15.26 o
   2   1  13      244.64      255.85     23.54 o
   3   1  13       97.07       78.85     17.44 o
   4   1  13       12.78       -6.17     13.83 o
   5   1  13       15.05       22.56     18.88 o
   6   1  13       22.72       21.36     20.38 o
   7   1  13       15.54       11.90     14.79 o
   8   1  13        1.89       32.68     16.50 o
   9   1  13        2.63        3.77     29.99 o
  10   1  13        0.20       12.22     16.48 o
  11   1  13        1.12        0.52     15.30 o
 -10   2  13      213.84      211.78     25.03 o
  -9   2  13      670.81      712.54     38.06 o
  -8   2  13      504.33      456.63     29.93 o
  -7   2  13      400.89      443.01     29.05 o
  -6   2  13      109.37      103.01     18.63 o
  -5   2  13       34.28       27.27     25.84 o
  -4   2  13       10.96        3.34     13.29 o
  -3   2  13       69.38       69.84     18.35 o
  -2   2  13        0.96       -0.03     19.75 o
  -1   2  13       97.13      105.81     22.70 o
   0   2  13       25.63       11.97     13.85 o
   1   2  13      116.51      105.84     18.52 o
   2   2  13      225.39      284.32     27.77 o
   3   2  13       51.56      100.22     41.00 o
   4   2  13       29.22       38.56     15.50 o
   5   2  13        2.76       -0.62     14.22 o
   6   2  13       53.31       41.33     22.46 o
   7   2  13       84.34      127.32     20.68 o
   8   2  13      238.94      246.34     27.29 o
   9   2  13       95.32       97.52     20.24 o
  10   2  13        2.94       11.74     17.05 o
  -9   3  13      238.25      226.11     24.13 o
  -8   3  13      158.60      148.52     25.89 o
  -7   3  13       96.58      100.31     18.73 o
  -6   3  13       44.33       54.28     30.81 o
  -5   3  13      208.07      192.66     28.21 o
  -4   3  13      678.31      742.67     35.55 o
  -3   3  13      591.01      665.50     34.81 o
  -2   3  13      474.99      497.02     30.76 o
  -1   3  13       81.07       68.58     17.96 o
   0   3  13        0.29      -13.85     13.85 o
   1   3  13      128.87      116.82     19.56 o
   2   3  13      377.93      411.57     28.90 o
   3   3  13      306.24      251.78     23.65 o
   4   3  13       89.65      105.61     19.84 o
   5   3  13        0.12      -13.89     13.89 o
   6   3  13        2.52      -13.77     13.77 o
   7   3  13       15.06        0.64     15.03 o
   8   3  13       23.77       48.15     18.03 o
   9   3  13       18.80       24.92     36.61 o
  -8   4  13       59.09       14.39     26.85 o
  -7   4  13       53.11       19.41     27.14 o
  -6   4  13       24.77       21.64     25.69 o
  -5   4  13        1.98        9.56     23.47 o
  -4   4  13        3.93       15.16     22.50 o
  -3   4  13        0.06      -16.13     21.35 o
  -2   4  13       34.87       26.66     25.98 o
  -1   4  13       15.97       30.14     25.60 o
   0   4  13        1.54       -7.34     22.50 o
   1   4  13      156.64      169.13     35.55 o
   2   4  13      204.24      161.99     35.55 o
   3   4  13       62.91      107.79     32.94 o
   4   4  13      105.18      158.21     36.41 o
   5   4  13        0.65       -3.48     23.08 o
   6   4  13       20.89       38.92     27.82 o
   7   4  13      150.78      135.52     35.64 o
  -5   5  13       63.29       43.85     28.78 o
  -4   5  13       77.21       67.81     30.91 o
  -3   5  13       31.78       38.54     29.27 o
  -2   5  13        1.18       13.04     26.08 o
  -1   5  13        9.35        8.79     25.21 o
   0   5  13       15.83       -5.31     23.18 o
   1   5  13       17.89       34.38     26.18 o
   2   5  13        0.70      -19.51     21.06 o
   3   5  13       62.76       92.34     34.39 o
   4   5  13       78.77       48.10     29.75 o
   5   5  13        2.83       -9.18     23.57 o
  -7   0  14        6.91      -10.14     19.99 o
  -6   0  14        0.97      -19.51     19.51 o
  -5   0  14      373.21      299.16     36.03 o
  -4   0  14      158.42      199.85     31.87 o
  -3   0  14       43.70       23.66     22.12 o
  -2   0  14       13.94       28.78     22.12 o
  -1   0  14       45.30       55.05     24.34 o
   0   0  14       89.51       84.71     26.56 o
   1   0  14       12.76        3.09     20.57 o
   2   0  14      124.65      176.66     32.45 o
   3   0  14       42.79       51.77     23.76 o
   4   0  14       45.77       48.87     24.05 o
   5   0  14       56.42       51.96     24.15 o
   6   0  14       71.21      103.16     28.69 o
  -6   1  14      289.89      316.29     26.46 o
  -5   1  14      319.63      395.99     56.94 o
  -4   1  14      134.54      151.68     26.80 o
  -3   1  14       92.46      101.75     19.87 o
  -2   1  14        0.33       12.84     15.80 o
  -1   1  14       40.91       42.41     16.95 o
   0   1  14      166.12      135.46     29.51 o
   1   1  14      158.34      176.57     22.68 o
   2   1  14      148.52      166.24     22.33 o
   3   1  14       47.94       42.40     17.87 o
   4   1  14        0.09        8.94     15.44 o
   5   1  14       11.84      -12.60     15.07 o
   6   1  14        6.54        7.97     26.80 o
  -5   2  14        0.68       15.43     14.70 o
  -4   2  14        9.70       21.34     18.79 o
  -3   2  14       18.99       25.60     17.82 o
  -2   2  14        0.22      -13.83     13.83 o
  -1   2  14       26.09       15.98     16.12 o
   0   2  14       46.79       35.03     16.91 o
   1   2  14        5.38       -0.12     15.26 o
   2   2  14       78.78       86.77     19.71 o
   3   2  14        2.34        3.35     19.08 o
   4   2  14        0.26      -14.10     14.10 o
   5   2  14       42.56       47.14     18.10 o
  -3   3  14        0.73       -4.44     13.86 o
  -2   3  14        2.54       -5.22     21.25 o
  -1   3  14       12.12       28.11     24.44 o
   0   3  14       16.48       43.95     26.17 o
   1   3  14        9.00       72.63     27.82 o
   2   3  14       40.58       19.22     22.89 o
 
